# Supplementary material for: Global knowledge mapping and emerging trends in research between spasmolytic polypeptide-expressing metaplasia and gastric carcinogenesis: A bibliometric analysis from 2002 to 2022
Source: Front Cell Infect Microbiol. 2023 Jan 27;12:1108378. doi: 10.3389/fcimb.2022.1108378 (PMC9912936; doi:10.3389/fcimb.2022.1108378)
Supplement: Supplementary file 1 [file Table_1.xlsx]

## Sheet: Sheet1
FN Clarivate Analytics Web of Science
VR 1.0
PT J
AU Vins	N
Sugathan	S
Al Menhali	A
Karam	SM
AF Vins	Neethu
Sugathan	Subi
Al Menhali	Asma
Karam	Sherif M.
TI Overgrowth of Squamocolumnar Junction and Dysregulation of Stem Cell
Lineages in the Stomach of Vitamin A-Deficient Mice
SO NUTRIENTS
LA English
DT Article
DE micronutrients; vitamin A; gastric epithelium; epithelial integrity;
squamocolumnar junction; gastric stem cell lineages
ID EXPRESSION; SUSCEPTIBILITY; SECRETION; DYNAMICS; GHRELIN
AB Junctional epithelia are common sites for pathological transformations. In mice	the stratified epithelium of the forestomach joins the simple glandular epithelium of the cardia at the limiting ridge. We previously demonstrated the expression of vitamin A receptors in the gastric stem/progenitor cells and their progeny and found that excess retinoic acid enhances cellular dynamics of gastric epithelium. This study examines how deficiency of vitamin A would alter gastric epith…	all mice received a single intraperitoneal injection of 5-bromo-2-deoxyuridine before being euthanized. Stomach tissues were processed for microscopic examination and protein analysis to investigate stem cell lineages using different stains	lectins	or antibodies. The Student's t-test was used to compare quantified data showing differences between control and VAD groups. Eight-month-vitamin-A deficiency caused enlarged forestomach and overgrowth of the squamocolumnar junction with metaplastic and dysplastic cardiac glands	formation of intramucosal cysts	loss of surface mucosal integrity	increased amount of luminal surface mucus	and upregulation of trefoil factor 1 and H+	K+-ATPase. These changes were associated with decreased cell proliferation and upregulation of p63. In conclusion	vitamin A is necessary for maintaining gastric epithelial integrity and its deficiency predisposes the mouse stomach to precancerous lesions.
C1 [Vins	Neethu; Sugathan	Subi; Karam	Sherif M.] United Arab Emirates Univ	Dept Anat	Coll Med & Hlth Sci	POB 15551	Al Ain	U Arab Emirates.
[Al Menhali	Asma] United Arab Emirates Univ	Dept Biol	Coll Sci	POB 15551	Al Ain	U Arab Emirates.
[Al Menhali	Asma; Karam	Sherif M.] United Arab Emirates Univ	Zayed Bin Sultan Ctr Hlth Sci	POB 15551	Al Ain	U Arab Emirates.
RP Karam	SM (通讯作者)，United Arab Emirates Univ	Dept Anat	Coll Med & Hlth Sci	POB 15551	Al Ain	U Arab Emirates.; Karam	SM (通讯作者)，United Arab Emirates Univ	Zayed Bin Sultan Ctr Hlth Sci	POB 15551	Al Ain	U Arab Emirates.
EM skaram@uaeu.ac.ae
OI Karam	Sherif/0000-0002-8590-3975
FU College of Medicine and Health Sciences	United Arab Emirates University
[31M456	12M129]; Zayed Bin Sultan Centre for Health Sciences	United
Arab Emirates University [035108/15]; College of Graduate Studies
United Arab Emirates University; Assistant Dean for Research and
Graduate Studies Office	College of Medicine & Health Sciences	United
Arab Emirates University.
FX This research was supported by funding to S.M.K. and A.A. from the
College of Medicine and Health Sciences	United Arab Emirates University
grant number 31M456 and 12M129	and the Zayed Bin Sultan Centre for
Health Sciences	United Arab Emirates University grant number 035108/15.
N.V. was supported by fellowships from the College of Graduate Studies
United Arab Emirates University and from the Assistant Dean for Research
and Graduate Studies Office	College of Medicine & Health Sciences
United Arab Emirates University.
CR Aihara E	2017	ANNU REV PHYSIOL	V79	P357	DOI 10.1146/annurev-physiol-021115-105447
Al-Awadhi H	2011	HISTOL HISTOPATHOL	V26	P1153	DOI 10.14670/HH-26.1153
An M.	2020	LIFE SCI	V264
Campbell-Thompson M	2001	J ENDOCRINOL	V171	P65	DOI 10.1677/joe.0.1710065
Cantorna MT	2019	CRIT REV BIOCHEM MOL	V54	P184	DOI 10.1080/10409238.2019.1611734
CHEW BP	1985	AM J VET RES	V46	P287
CHOPRA DP	1975	J INVEST DERMATOL	V64	P19	DOI 10.1111/1523-1747.ep12540883
Clegg DJ	2007	DIABETES	V56	P1051	DOI 10.2337/db06-0015
Farrell JJ	2002	J CLIN INVEST	V109	P193	DOI 10.1172/JCI12529
Glickman JN	2001	HUM PATHOL	V32	P1157	DOI 10.1053/hupa.2001.28951
GREAVES P	1984	VET PATHOL	V21	P224	DOI 10.1177/030098588402100215
Gualillo O	2001	EUR J ENDOCRINOL	V144	P687	DOI 10.1530/eje.0.1440687
Gunther J	2018	SEMIN IMMUNOPATHOL	V40	P555	DOI 10.1007/s00281-018-0701-1
HARADA T	1982	JPN J VET SCI	V44	P267
Hodge C.	2022	VITAMIN DEFICIENCY
Hoffmann W	2020	INT J MOL SCI	V21	DOI 10.3390/ijms21124535
Hogarth CA	2010	J CLIN INVEST	V120	P956	DOI 10.1172/JCI41303
Jain RN	2008	J CLIN INVEST	V118	P2459	DOI 10.1172/JCI33569
Karam Sherif M.	1999	Frontiers in Bioscience	V4	pD286	DOI 10.2741/Karam
Karam SM	2005	J GASTROEN HEPATOL	V20	P1892	DOI 10.1111/j.1440-1746.2005.04064.x
Karam SM	2005	STEM CELLS	V23	P433	DOI 10.1634/stemcells.2004-0178
Karam SM	2004	GUT	V53	P1408	DOI 10.1136/gut.2003.031963
KARAM SM	1993	ANAT REC	V236	P259	DOI 10.1002/ar.1092360202
Kim Hyejeong	2018	Lab Anim Res	V34	P257	DOI 10.5625/lar.2018.34.4.257
Kim TH	2016	DEVELOPMENT	V143	P554	DOI 10.1242/dev.124891
LEE ER	1982	AM J ANAT	V164	P187	DOI 10.1002/aja.1001640302
Mari L	2014	CELL REP	V7	P1197	DOI 10.1016/j.celrep.2014.03.074
Masui F	2001	CELL TISSUE RES	V306	P441	DOI 10.1007/s004410100459
McCullough FSW	1999	P NUTR SOC	V58	P289	DOI 10.1017/S0029665199000403
Nitsche H	2007	AM J PHYSIOL-GASTR L	V293	pG607	DOI 10.1152/ajpgi.00194.2006
Polcz ME	2019	NUTR CLIN PRACT	V34	P695	DOI 10.1002/ncp.10376
Rahab NG	2009	J NUTR	V139	P696	DOI 10.3945/jn.108.102988
Spechler SJ	2014	NEW ENGL J MED	V371	P836	DOI 10.1056/NEJMra1314704
Sturmer R	2014	CELL PHYSIOL BIOCHEM	V33	P895	DOI 10.1159/000358662
Cabezuelo MT	2020	NUTRIENTS	V12	DOI 10.3390/nu12010080
Timoneda J	2018	NUTRIENTS	V10	DOI 10.3390/nu10091132
Underwood BA	2004	J NUTR	V134	p231S	DOI 10.1093/jn/134.1.231S
van den Brink GR	2001	GASTROENTEROLOGY	V121	P317	DOI 10.1053/gast.2001.26261
Wu YH	2015	CLIN NUTR	V34	P620	DOI 10.1016/j.clnu.2014.06.007
Yang EJ	2015	MODERN PATHOL	V28	P994	DOI 10.1038/modpathol.2015.54
Yang Y	2011	NUTRITION	V27	P227	DOI 10.1016/j.nut.2009.11.024
Zhang M	2010	BEHAV BRAIN FUNCT	V6	DOI 10.1186/1744-9081-6-7
NR 42
TC 0
Z9 0
U1 2
U2 2
PU MDPI
PI BASEL
PA ST ALBAN-ANLAGE 66	CH-4052 BASEL	SWITZERLAND
EI 2072-6643
J9 NUTRIENTS
JI Nutrients
PD AUG
PY 2022
VL 14
IS 16
AR 3334
DI 10.3390/nu14163334
PG 17
WC Nutrition & Dietetics
WE Science Citation Index Expanded (SCI-EXPANDED)
SC Nutrition & Dietetics
GA 4B5VR
UT WOS:000845845200001
PM 36014840
OA Green Published	gold
DA 2022-10-06
ER
PT J
AU Wuputra	K
Ku	CC
Pan	JB
Liu	CJ
Liu	YC
Saito	S
Kato	K
Lin	YC
Kuo	KK
Chan	TF
Chong	IW
Lin	CS
Wu	DC
Yokoyama	KK
AF Wuputra	Kenly
Ku	Chia-Chen
Pan	Jia-Bin
Liu	Chung-Jung
Liu	Yi-Chang
Saito	Shigeo
Kato	Kohsuke
Lin	Ying-Chu
Kuo	Kung-Kai
Chan	Te-Fu
Chong	Inn-Wen
Lin	Chang-Shen
Wu	Deng-Chyang
Yokoyama	Kazunari K.
TI Stem Cell Biomarkers and Tumorigenesis in Gastric Cancer
SO JOURNAL OF PERSONALIZED MEDICINE
LA English
DT Review
DE biomarkers; cancer stem cells; gastric cancers; organoids; translational
research
ID CHIEF CELLS; EPITHELIAL-CELLS; PROGENITOR CELLS; MOUSE STOMACH; BMI-1
EXPRESSION; IN-VITRO; LGR5; PROGRESSION; METAPLASIA; INVASION
AB Stomach cancer has a high mortality	which is partially caused by an absence of suitable biomarkers to allow detection of the initiation stages of cancer progression. Thus	identification of critical biomarkers associated with gastric cancer (GC) is required to advance its clinical diagnoses and treatment. Recent studies using tracing models for lineage analysis of GC stem cells indicate that the cell fate decision of the gastric stem cells might be an important issue for stem cell plasticity. They include leucine-rich repeat-containing G-protein-coupled receptor 5 …	Cholecystokinin receptor 2 (Cckr2(+))	and axis inhibition protein 2 (Axin2(+)) as the stem cell markers in the antrum	Trefoil Factor 2 (TFF2(+))	Mist1(+) stem cells	and Troy+ chief cells in the corpus. By contrast	Estrogen receptor 1 (eR1)	Leucine-rich repeats and immunoglobulin-like domains 1 (Lrig1)	SRY (sex determining region Y)-box 2 (Sox2)	and B lymphoma Mo-MLV insertion region 1 homolog (Bmi1) are rich in both the antrum and corpus regions. These markers might help to identify the cell-lineage identity and analyze the plasticity of each stem cell population. Thus	identification of marker genes for the development of GC and its environment is critical for the clinical application of cancer stem cells in the prevention of stomach cancers.
C1 [Wuputra	Kenly; Ku	Chia-Chen; Pan	Jia-Bin; Lin	Chang-Shen; Yokoyama	Kazunari K.] Kaohsiung Med Univ	Grad Inst Med	Kaohsiung 80708	Taiwan.
[Wuputra	Kenly; Ku	Chia-Chen; Pan	Jia-Bin; Liu	Chung-Jung; Kuo	Kung-Kai; Wu	Deng-Chyang; Yokoyama	Kazunari K.] Kaohsiung Med Univ	Regenerat Med & Cell Therapy Res Ctr	Kaohsiung 80708	Taiwan.
[Wuputra	Kenly; Ku	Chia-Chen; Pan	Jia-Bin; Liu	Chung-Jung; Liu	Yi-Chang; Kuo	Kung-Kai; Wu	Deng-Chyang; Yokoyama	Kazunari K.] Kaohsiung Med Univ Hosp	Cell Therapy & Res Ctr	Kaohsiung 80756	Taiwan.
[Liu	Chung-Jung; Wu	Deng-Chyang] Kaohsiung Med Univ Hosp	Div Gastroenterol	Dept Internal Med	Kaohsiung 80756	Taiwan.
[Liu	Chung-Jung; Wu	Deng-Chyang] Kaohsiung Med Univ	Dept Med	Coll Med	Kaohsiung 80708	Taiwan.
[Saito	Shigeo] Saito Lab Cell Technol	Yaita 3292192	Japan.
[Saito	Shigeo] Horus Co Ltd	Nakano Ku	Tokyo 1640001	Japan.
[Kato	Kohsuke] Univ Tsukuba	Grad Sch Comprehens Human Sci	Dept Infect Biol	Tsukuba	Ibaraki 3058577	Japan.
[Lin	Ying-Chu] Kaohsiung Med Univ	Sch Dent	Kaohsiung 80708	Taiwan.
[Kuo	Kung-Kai] Kaohsiung Med Univ Hosp	Div Gen & Digest Surg	Dept Surg	Kaohsiung 80756	Taiwan.
[Chan	Te-Fu; Wu	Deng-Chyang] Kaohsiung Med Univ Hosp	Dept Obstet & Genecol	Kaohsiung 80756	Taiwan.
[Chong	Inn-Wen] Kaohsiung Med Univ Hosp	Div Pulm & Crit Care Med	Kaohsiung 80756	Taiwan.
RP Yokoyama	KK (通讯作者)，Kaohsiung Med Univ	Grad Inst Med	Kaohsiung 80708	Taiwan.; Yokoyama	KK (通讯作者)，Kaohsiung Med Univ	Regenerat Med & Cell Therapy Res Ctr	Kaohsiung 80708	Taiwan.; Yokoyama	KK (通讯作者)，Kaohsiung Med Univ Hosp	Cell Therapy & Res Ctr	Kaohsiung 80756	Taiwan.
EM kenlywu@hotmail.com; r991046@gap.kmu.edu.tw; 1994220cfla@gmail.com;
csl@kmu.edu.tw; ycliu@kmu.edu.tw; saict1@maple.ocn.ne.jp;
kkato@md.tsukuba.ac.jp; chulin@kmu.edu.tw; kuoksfo@yahoo.com.tw;
tefu.chan@msa.hinet.net; chong@cc.kmu.edu.tw; csl@kmu.edu.tw;
chwu@kmu.edu.tw; kazu@kmu.edu.tw
RI Liu	Chung-Jung/GPX-4530-2022
OI Liu	Chung-Jung/0000-0002-2657-565X; Yokoyama
Kazunari/0000-0001-8508-7587; Lin	Chang-Shen/0000-0001-7415-2187
FU Taiwanese Ministry of Science and Technology [MOST 110-2314-B-037-141
MOST 110-2320-B-037-028]; National Health Research Institutes
[NHRI-EX109-10720SI]; Kaohsiung Medical University Hospital [SA10803C
KMUH 110-10R	KMUH 110-0R86	111001]; Kaohsiung Medical University
[KMU-M106001	KMU-TC108A02]
FX This work was supported by grants from the Taiwanese Ministry of Science
and Technology (MOST 110-2314-B-037-141; MOST 110-2320-B-037-028)	the
National Health Research Institutes (NHRI-EX109-10720SI)	Kaohsiung
Medical University Hospital (SA10803C; KMUH 110-10R; KMUH 110-0R86;
KMUH-DK(A)111001)	and Kaohsiung Medical University (KMU-M106001;
KMU-TC108A02).
CR [Anonymous]	RIKEN BRC CELL ENG D
Arnold K	2011	CELL STEM CELL	V9	P317	DOI 10.1016/j.stem.2011.09.001
Bang YJ	2010	LANCET	V376	P687	DOI 10.1016/S0140-6736(10)61121-X
Barker N	2010	CELL STEM CELL	V6	P25	DOI 10.1016/j.stem.2009.11.013
Bartfeld S	2015	GASTROENTEROLOGY	V148	P126	DOI 10.1053/j.gastro.2014.09.042
Bass AJ	2014	NATURE	V513	P202	DOI 10.1038/nature13480
Bekaii-Saab T	2017	CANCER-AM CANCER SOC	V123	P1303	DOI 10.1002/cncr.30538
Bjerknes M	2002	AM J PHYSIOL-GASTR L	V283	pG767	DOI 10.1152/ajpgi.00415.2001
Bock C	2021	NAT BIOTECHNOL	V39	P13	DOI 10.1038/s41587-020-00762-x
Bray F.	IARC SCI PUBLICATION	VXI
Broda TR	2019	NAT PROTOC	V14	P28	DOI 10.1038/s41596-018-0080-z
Bu ZD	2013	CHINESE J CANCER RES	V25	P79	DOI 10.3978/j.issn.1000-9604.2013.01.07
Burclaff J	2020	GASTROENTEROLOGY	V158	P598	DOI 10.1053/j.gastro.2019.09.037
Camilo V	2014	BMC CANCER	V14	DOI 10.1186/1471-2407-14-753
Chang WJ	2020	CELL STEM CELL	V26	P739	DOI 10.1016/j.stem.2020.01.020
Choi Y	2017	BIOCHEM BIOPH RES CO	V493	P1349	DOI 10.1016/j.bbrc.2017.09.163
Demitrack ES	2017	AM J PHYSIOL-GASTR L	V312	pG133	DOI 10.1152/ajpgi.00325.2016
Demitrack ES	2016	J PHYSIOL-LONDON	V594	P4791	DOI 10.1113/JP271667
El-Guindy DM	2019	J EGYPT NATL CANCER	V31	DOI 10.1186/s43046-019-0005-0
Fatehullah A	2021	NAT CELL BIOL	V23	P1299	DOI 10.1038/s41556-021-00793-9
Flanagan DJ	2017	DIS MODEL MECH	V10	P971	DOI 10.1242/dmm.029876
Giancola Raffaella	2012	Muscles Ligaments Tendons J	V2	P243
Gifford GB	2017	GUT	V66	P1001	DOI 10.1136/gutjnl-2015-310811
Goldenring JR	2010	GASTROENTEROLOGY	V138	P2207	DOI 10.1053/j.gastro.2010.04.023
Grabsch HI	2013	DIGEST SURG	V30	P150	DOI 10.1159/000350876
Guo F	2021	NEOPLASMA	V68	P842	DOI 10.4149/neo_2021_200714N726
Han L	2020	NAT COMMUN	V11	DOI 10.1038/s41467-020-17968-x
Han S	2019	CELL STEM CELL	V25	P342	DOI 10.1016/j.stem.2019.07.008
Hata M	2020	GASTROENTEROLOGY	V158	P1650	DOI 10.1053/j.gastro.2020.01.046
Hayakawa Y	2021	CELL STEM CELL	V28	P1343	DOI 10.1016/j.stem.2021.05.012
Hayakawa Y	2017	CANCER CELL	V31	P21	DOI 10.1016/j.ccell.2016.11.005
Hayakawa Y	2015	CANCER CELL	V28	P800	DOI 10.1016/j.ccell.2015.10.003
Hayakawa Y	2015	GUT	V64	P544	DOI 10.1136/gutjnl-2014-307190
Hecht JR	2016	J CLIN ONCOL	V34	P443	DOI 10.1200/JCO.2015.62.6598
Hong XQ	2022	FRONT ONCOL	V12	DOI 10.3389/fonc.2022.850373
Hoshino H	2012	INT J ONCOL	V40	P1423	DOI 10.3892/ijo.2012.1346
HUMAN CELL ATLAS	US
Jaenisch R	2008	CELL	V132	P567	DOI 10.1016/j.cell.2008.01.015
Javanbakht M	2017	CLIN EXP PHARMACOL P	V44	P1099	DOI 10.1111/1440-1681.12840
Jiang WL	2016	ONCOTARGETS THER	V9	P517	DOI 10.2147/OTT.S90031
Kalabis J	2012	NAT PROTOC	V7	P235	DOI 10.1038/nprot.2011.437
KARAM SM	1993	ANAT REC	V236	P333	DOI 10.1002/ar.1092360206
Katano T	2013	BIOCHEM BIOPH RES CO	V432	P558	DOI 10.1016/j.bbrc.2013.02.051
Kim TH	2016	DEVELOPMENT	V143	P554	DOI 10.1242/dev.124891
Kinoshita H	2019	J PATHOL	V247	P35	DOI 10.1002/path.5163
Kinoshita H	2018	AM J PHYSIOL-GASTR L	V314	pG583	DOI 10.1152/ajpgi.00351.2017
Kong DQ	2014	MED ONCOL	V31	DOI 10.1007/s12032-014-0130-5
LEE ER	1985	AM J ANAT	V172	P241	DOI 10.1002/aja.1001720306
Lee Y	2017	ONCOTARGET	V8	P203	DOI 10.18632/oncotarget.10667
Leushacke M	2017	NAT CELL BIOL	V19	P774	DOI 10.1038/ncb3541
Leushacke M	2013	CELL REP	V5	P349	DOI 10.1016/j.celrep.2013.09.025
Levine AJ	1997	CELL	V88	P323	DOI 10.1016/S0092-8674(00)81871-1
Li N	2015	MED ONCOL	V32	DOI 10.1007/s12032-014-0433-6
Li XB	2016	CELL RES	V26	P838	DOI 10.1038/cr.2016.47
Lin T	2012	MED ONCOL	V29	P878	DOI 10.1007/s12032-011-9860-9
Liu JH	2008	J SURG ONCOL	V97	P267	DOI 10.1002/jso.20934
Liu XS	2019	FRONT IMMUNOL	V10	DOI 10.3389/fimmu.2019.01741
Lu H	2012	ASIAN PAC J CANCER P	V13	P3437	DOI 10.7314/APJCP.2012.13.7.3437
Lv YQ	2019	FRONT CELL DEV BIOL	V7	DOI 10.3389/fcell.2019.00326
Matsuo J	2021	GUT	V70	P1833	DOI 10.1136/gutjnl-2020-322779
Matsuo J	2017	GASTROENTEROLOGY	V152	P218	DOI 10.1053/j.gastro.2016.09.018
Matsuoka J	2012	J SURG RES	V174	P130	DOI 10.1016/j.jss.2010.11.903
McCracken KW	2014	NATURE	V516	P400	DOI 10.1038/nature13863
Middelhoff M	2017	AM J PHYSIOL-GASTR L	V313	pG285	DOI 10.1152/ajpgi.00073.2017
Mills JC	2011	GASTROENTEROLOGY	V140	P412	DOI 10.1053/j.gastro.2010.12.001
Min S	2020	EXP MOL MED	V52	P227	DOI 10.1038/s12276-020-0386-0
Miyoshi N	2010	P NATL ACAD SCI USA	V107	P40	DOI 10.1073/pnas.0912407107
Nam KT	2010	GASTROENTEROLOGY	V139	P2028	DOI 10.1053/j.gastro.2010.09.005
Nienhuser H	2021	GUT	V70	P654	DOI 10.1136/gutjnl-2020-320742
Nomura S	2005	GASTROENTEROLOGY	V128	P1292	DOI 10.1053/j.gastro.2005.03.019
Okumura T	2010	CANCER RES	V70	P8435	DOI 10.1158/0008-5472.CAN-10-1506
Oshima H	2006	GASTROENTEROLOGY	V131	P1086	DOI 10.1053/j.gastro.2006.07.014
Oshima N	2014	PLOS ONE	V9	DOI 10.1371/journal.pone.0101735
Radulescu S	2013	ONCOGENE	V32	P2048	DOI 10.1038/onc.2012.224
Razmi M	2021	CANCER CELL INT	V21	DOI 10.1186/s12935-021-01840-z
Sakitani K	2017	ONCOTARGET	V8	P111012	DOI 10.18632/oncotarget.22451
San Roman AK	2011	EXP CELL RES	V317	P2711	DOI 10.1016/j.yexcr.2011.07.011
Sarkar A	2016	CELL REP	V16	P1929	DOI 10.1016/j.celrep.2016.07.034
Sato T	2009	NATURE	V459	P262	DOI 10.1038/nature07935
Satoh-Takayama N	2020	IMMUNITY	V52	P635	DOI 10.1016/j.immuni.2020.03.002
Schutz B	2019	SCI REP-UK	V9	DOI 10.1038/s41598-019-53997-3
Sheng WW	2020	CELL MOL GASTROENTER	V10	P434	DOI 10.1016/j.jcmgh.2020.04.008
Sigal M	2019	NAT CELL BIOL	V21	P812	DOI 10.1038/s41556-019-0339-9
Sigal M	2017	NATURE	V548	P451	DOI 10.1038/nature23642
Sigal M	2015	GASTROENTEROLOGY	V148	P1392	DOI 10.1053/j.gastro.2015.02.049
Simon E	2012	PLOS ONE	V7	DOI 10.1371/journal.pone.0035486
Stang A	2010	EUR J EPIDEMIOL	V25	P603	DOI 10.1007/s10654-010-9491-z
Stange DE	2013	CELL	V155	P357	DOI 10.1016/j.cell.2013.09.008
Tabernero J	2018	LANCET ONCOL	V19	P1372	DOI 10.1016/S1470-2045(18)30481-9
Tan P	2015	GASTROENTEROLOGY	V149	P1153	DOI 10.1053/j.gastro.2015.05.059
Tan SH	2020	NATURE	V578	P437	DOI 10.1038/s41586-020-1973-x
Thiem S	2016	CANCER RES	V76	P2277	DOI 10.1158/0008-5472.CAN-15-3089
Todisco A	2017	CELL MOL GASTROENTER	V3	P339	DOI 10.1016/j.jcmgh.2017.01.014
van den Brink GR	2001	GASTROENTEROLOGY	V121	P317	DOI 10.1053/gast.2001.26261
van den Brink GR	2002	GUT	V51	P628	DOI 10.1136/gut.51.5.628
Wagner PD	2012	TRANSL RES	V159	P343	DOI 10.1016/j.trsl.2012.01.015
Worthley DL	2015	CELL	V160	P269	DOI 10.1016/j.cell.2014.11.042
Wu CP	2016	ONCOTARGET	V7	P14522	DOI 10.18632/oncotarget.7392
Xi HQ	2014	BRIT J CANCER	V110	P2011	DOI 10.1038/bjc.2014.112
Xue ZF	2012	J CELL BIOCHEM	V113	P302	DOI 10.1002/jcb.23356
Yang DD	2011	CELL BIOCHEM BIOPHYS	V61	P703	DOI 10.1007/s12013-011-9229-x
Yang L	2017	PLOS ONE	V12	DOI 10.1371/journal.pone.0169124
Yang LQ	2020	SIGNAL TRANSDUCT TAR	V5	DOI 10.1038/s41392-020-0110-5
Yoshioka T	2019	J PATHOL	V248	P179	DOI 10.1002/path.5244
Zhang XW	2010	MOL CANCER	V9	DOI 10.1186/1476-4598-9-40
Zhang X	2010	J GASTROINTEST SURG	V14	P1220	DOI 10.1007/s11605-010-1246-3
Zhao CM	2014	SCI TRANSL MED	V6	DOI 10.1126/scitranslmed.3009569
Zhao X.	2020	MEDICINE	V99	P42
Zhu ZP	2020	INT J MED SCI	V17	P2040	DOI 10.7150/ijms.46774
NR 109
TC 0
Z9 0
U1 3
U2 3
PU MDPI
PI BASEL
PA ST ALBAN-ANLAGE 66	CH-4052 BASEL	SWITZERLAND
EI 2075-4426
J9 J PERS MED
JI J. Pers. Med.
PD JUN
PY 2022
VL 12
IS 6
AR 929
DI 10.3390/jpm12060929
PG 20
WC Health Care Sciences & Services; Medicine	General & Internal
WE Science Citation Index Expanded (SCI-EXPANDED)
SC Health Care Sciences & Services; General & Internal Medicine
GA 2N1UR
UT WOS:000818173600001
PM 35743714
OA gold	Green Published
DA 2022-10-06
ER
PT J
AU Aziz	F
Li	X
Chakraborty	A
Zheng	YQ
Xin	MX
Liu	KD
Dong	ZG
AF Aziz	Faisal
Li	Xiang
Chakraborty	Abhijit
Zheng	Yaqiu
Xin	Mingxia
Liu	Kangdong
Dong	Zigang
TI Ubiquitination of ADR alpha 1d/SerpinA1 complex stimulates hypoxia to
induce gastric tumorigenesis with a combination of Helicobacter pylori
and chronic stress through IL-1 alpha
SO GASTRIC CANCER
LA English
DT Article
DE Helicobacter pylori (H. pylori); Chronic stress; Gastric tumorigenesis;
Interleukin-1 alpha; Platelets; alpha- or beta-blockers
ID PEPTIDASE INHIBITOR CLADE; TREFOIL FACTOR; MEMBER 1; CANCER; EXPRESSION;
SERPINA1; GENE; GASTROKINE-1; DEGRADATION; PROGRESSION
AB Background Helicobacter pylori (H. pylori) has been recognized as the class I carcinogen of gastric cancer and several studies have demonstrated that chronic stress may accelerate gastric cancer progression. However	the evidence is not sufficient.
Methods Here	we developed a mouse model that combined H. pylori infection with chronic stress. Gastric inflammation promotes gastric tumor development progression. To evaluate the number of pro-inflammatory cells through observing the numbers of activated macrophages and neutrophils in mice gastric tumors compared with untreated mice or only treated with one factor. ADR alpha 1d /SerpinA1 expression and local…	and evaluated by analyzing IL-1 alpha	CD8	platelet	and RBC status using alpha- or beta- blockers against gastritis to prevent gastric cancer.
Results Further mechanism study showed that stress hormones increase the number of CD8(+) lymphocytes by activating ADR beta 2 receptors	leading to IL-1 alpha secretion and tumorigenicity. Gastric carcinogenesis also involves gastric muscle contraction mediated through ADR alpha 1d/Serpinal interaction. Specifically	we showed that the ADR alpha 1d/SerpinA1 complex increases glucose uptake and the development of hypoxia conditions. These responses promote platelet aggregation and muscle contraction. In turn	gastric cancer cells increase lactate production and promote gastric cell proliferation through Muc-13 and IL-1 alpha stimulation.
Conclusion H. pylori infection in combination with chronic stress can lead to gastric cancer	and the synergistic effects of cytokine production (i.e. IL-1 alpha)	T lymphocyte dysfunction contributes to gastric carcinogenesis which will offer treatment opportunities for stress-associated gastric cancer and provide new strategies for the prevention and treatment of gastric cancer in clinics.
[GRAPHICS]
.
C1 [Aziz	Faisal; Li	Xiang; Zheng	Yaqiu; Xin	Mingxia; Liu	Kangdong; Dong	Zigang] China US Henan Hormel Canc Inst	Zhengzhou 450003	Henan	Peoples R China.
[Aziz	Faisal; Chakraborty	Abhijit] Univ Minnesota	Hormel Inst	Austin	MN 55912 USA.
[Li	Xiang; Liu	Kangdong; Dong	Zigang] Zhengzhou Univ	Coll Med	Sch Basic Med Sci	Dept Pathophysiol	Zhengzhou	Henan	Peoples R China.
[Li	Xiang; Liu	Kangdong] Zhengzhou Univ	Henan Prov Cooperat Innovat Ctr Canc Chemoprevent	Zhengzhou	Henan	Peoples R China.
[Liu	Kangdong] Zhengzhou Univ	Affiliated Canc Hosp	Zhengzhou 450003	Henan	Peoples R China.
RP Dong	ZG (通讯作者)，China US Henan Hormel Canc Inst	Zhengzhou 450003	Henan	Peoples R China.; Dong	ZG (通讯作者)，Zhengzhou Univ	Coll Med	Sch Basic Med Sci	Dept Pathophysiol	Zhengzhou	Henan	Peoples R China.
EM dongzg@zzu.edu.cn
FU National Natural Science Foundation of China (NSFC) [81750110551
82073075]
FX The project was supported by the National Natural Science Foundation of
China (NSFC)	Research Grant Nos. 81750110551	82073075
CR Aziz F	2021	PHARMACOL THERAPEUT	V232
Aziz F.	2013	PAKISTAN INT J MICRO	V1	P24
Aziz F	2022	CARCINOGENESIS	V43	P126	DOI 10.1093/carcin/bgab114
Aziz F	2020	CANCERS	V12	DOI 10.3390/cancers12040816
Aziz F	2017	PATHOL ONCOL RES	V23	P173	DOI 10.1007/s12253-016-0122-1
Aziz F	2016	TOXICOL IN VITRO	V31	P158	DOI 10.1016/j.tiv.2015.09.025
Aziz F	2015	MOL MED REP	V12	P2939	DOI 10.3892/mmr.2015.3692
Aziz F	2015	J CANCER RES CLIN	V141	P1221	DOI 10.1007/s00432-014-1892-z
Aziz F	2014	BIOMED RES INT	V2014	DOI 10.1155/2014/142980
Aziz F	2014	WORLD J MICROB BIOT	V30	P305	DOI 10.1007/s11274-013-1448-4
Blanco I	2011	ORPHANET J RARE DIS	V6	DOI 10.1186/1750-1172-6-14
Bray F	2018	CA-CANCER J CLIN	V68	P394	DOI 10.3322/caac.21492
Chan HJ	2015	ONCOTARGET	V6	P25815	DOI 10.18632/oncotarget.4441
Conti CM	2011	INT J IMMUNOPATH PH	V24	P1
de Pablos RM	2006	J NEUROSCI	V26	P5709	DOI 10.1523/JNEUROSCI.0802-06.2006
Ehlers MR	2014	BIOL CHEM	V395	P1187	DOI 10.1515/hsz-2014-0161
Elliott J	1997	J VET PHARMACOL THER	P30817
Estrada LD	2016	EUR J IMMUNOL	V46	P1948	DOI 10.1002/eji.201646395
Farshchian M	2011	AM J PATHOL	V179	P1110	DOI 10.1016/j.ajpath.2011.05.012
Feng LJ	2017	AUTOPHAGY	V13	P686	DOI 10.1080/15548627.2017.1280207
Graeber TG	1996	NATURE	V379	P88	DOI 10.1038/379088a0
Jiang LC	2020	ONCOL LETT	V20	DOI 10.3892/ol.2020.12141
Khan ZE	2003	GASTROENTEROLOGY	V125	P510	DOI 10.1016/S0016-5085(03)00908-9
Khatoon J	2016	WORLD J GASTRO ONCOL	V8	P147	DOI 10.4251/wjgo.v8.i2.147
Kroeze WK	2015	NAT STRUCT MOL BIOL	V22	P362	DOI 10.1038/nsmb.3014
Kwon CH	2014	BRIT J CANCER	V111	P1993	DOI 10.1038/bjc.2014.490
Liang S	2018	FRONT INTEGR NEUROSC	V12	DOI 10.3389/fnint.2018.00033
Lim KL	2005	J NEUROSCI	V25	P2002	DOI 10.1523/JNEUROSCI.4474-04.2005
Maher DM	2011	MOL CANCER RES	V9	P531	DOI 10.1158/1541-7786.MCR-10-0443
Martin G	2008	ALIMENT PHARM THER	V28	P782	DOI 10.1111/j.1365-2036.2008.03793.x
Mobley HLT.	2001	HELICOBACTER PYLORI	DOI [10.1128/9781555818005	DOI 10.1128/9781555818005]
Moss SF	2008	CLIN CANCER RES	V14	P4161	DOI 10.1158/1078-0432.CCR-07-4381
Olson AL	1996	ANNU REV NUTR	V16	P235	DOI 10.1146/annurev.nu.16.070196.001315
Perez DM	2021	FRONT CELL DEV BIOL	V9	DOI 10.3389/fcell.2021.652152
Puculek Malgorzata	2018	Oncotarget	V9	P31146	DOI 10.18632/oncotarget.25757
Rawla P	2019	GASTROENTEROL REV	V14	P26	DOI 10.5114/pg.2018.80001
Resnick MB	2006	GUT	V55	P1717	DOI 10.1136/gut.2006.095646
Schwarz N	2020	SCI REP-UK	V10	DOI 10.1038/s41598-020-66825-w
Carvalho MOS	2017	FRONT IMMUNOL	V8	DOI 10.3389/fimmu.2017.01491
Semenza GL	2010	ONCOGENE	V29	P625	DOI 10.1038/onc.2009.441
Semenza GL	2012	CELL	V148	P399	DOI 10.1016/j.cell.2012.01.021
Smith RS	2009	J NEUROPHYSIOL	V102	P1103	DOI 10.1152/jn.91093.2008
Spiering MJ	2020	J BIOL CHEM	V295	P715	DOI 10.1074/jbc.CL119.012269
Sun Y	2015	MOL CELL PROTEOMICS	V14	P1265	DOI 10.1074/mcp.M114.046946
Tanoue A	2002	J CLIN INVEST	V109	P765	DOI 10.1172/JCI200214001
Tanoue A	2002	LIFE SCI	V71	P2207	DOI 10.1016/S0024-3205(02)02012-X
Thebault S	2003	J CLIN INVEST	V111	P1691	DOI 10.1172/JCI200316293
WANG GL	1993	P NATL ACAD SCI USA	V90	P4304	DOI 10.1073/pnas.90.9.4304
Xie YM	2021	GASTROENTEROL REP	V9	P91	DOI 10.1093/gastro/goab010
Yang R	2014	BRAZ J MED BIOL RES	V47	P101	DOI 10.1590/1414-431X20133346
Zavros Y	2005	ONCOGENE	V24	P2354	DOI 10.1038/sj.onc.1208407
Zhang XY	2021	EXP THER MED	V22	DOI 10.3892/etm.2021.10364
Zhao XR	2017	BIOMED RES INT	V2017	DOI 10.1155/2017/8316094
Zhong YW	2011	J BIOL CHEM	V286	P33921	DOI 10.1074/jbc.M111.272906
NR 54
TC 0
Z9 0
U1 4
U2 4
PU SPRINGER
PI NEW YORK
PA ONE NEW YORK PLAZA	SUITE 4600	NEW YORK	NY	UNITED STATES
SN 1436-3291
EI 1436-3305
J9 GASTRIC CANCER
JI Gastric Cancer
PD JUL
PY 2022
VL 25
IS 4
BP 726
EP 740
DI 10.1007/s10120-022-01297-7
EA MAY 2022
PG 15
WC Oncology; Gastroenterology & Hepatology
WE Science Citation Index Expanded (SCI-EXPANDED)
SC Oncology; Gastroenterology & Hepatology
GA 2I7CL
UT WOS:000792573500001
PM 35532840
DA 2022-10-06
ER
PT J
AU Hoffmann	W
AF Hoffmann	Werner
TI Self-Renewal and Cancers of the Gastric Epithelium: An Update and the
Role of the Lectin TFF1 as an Antral Tumor Suppressor
SO INTERNATIONAL JOURNAL OF MOLECULAR SCIENCES
LA English
DT Review
DE gastric cancer; gastric self-renewal; gastric mucosa; stem cell; trefoil
factor; metaplasia; cell differentiation; lectin; stomach; telocyte
ID POLYPEPTIDE-EXPRESSING METAPLASIA; STEM-CELLS; HELICOBACTER-PYLORI;
TREFOIL FACTOR; SPASMOLYTIC POLYPEPTIDE; CHIEF CELLS;
GASTROINTESTINAL-TRACT; MESENCHYMAL CELLS; MURINE MODELS; GLAND MUCIN
AB In 2020	gastric cancer was the fourth leading cause of cancer deaths globally. About 90% of gastric cancers are sporadic and the vast majority are correlated with Helicobacter pylori infection; whereas familial clustering is observed in about 10% of cases. Gastric cancer is now considered to be a disease originating from dysregulated self-renewal of the gastric glands in the setting of an inflammatory en…	which show bi-directional self-renewal from a complex variety of stem cells. This review focuses on recent progress concerning the characterization of the different stem cell populations and the mainly mesenchymal signals triggering their stepwise differentiation as well as the genesis of pre-cancerous lesions and carcinogenesis. Furthermore	a model is presented (Lectin-triggered Receptor Blocking Hypothesis) explaining the role of the lectin TFF1 as an antral tumor suppressor possibly regulating Lgr5(+) antral stem cells in a paracrine or maybe autocrine fashion	with neighboring antral gland cells having a role as niche cells.
C1 [Hoffmann	Werner] Otto von Guericke Univ	Inst Mol Biol & Med Chem	Leipziger Str 44	D-39120 Magdeburg	Germany.
RP Hoffmann	W (通讯作者)，Otto von Guericke Univ	Inst Mol Biol & Med Chem	Leipziger Str 44	D-39120 Magdeburg	Germany.
EM werner.hoffmann@med.ovgu.de
OI Hoffmann	Werner/0000-0003-0031-9540
CR Amieva M	2016	GASTROENTEROLOGY	V150	P64	DOI 10.1053/j.gastro.2015.09.004
Amieva MR	2008	GASTROENTEROLOGY	V134	P306	DOI 10.1053/j.gastro.2007.11.009
Aoki R	2016	CELL MOL GASTROENTER	V2	P175	DOI 10.1016/j.jcmgh.2015.12.004
Arnold K	2011	CELL STEM CELL	V9	P317	DOI 10.1016/j.stem.2011.09.001
Barker N	2010	CELL STEM CELL	V6	P25	DOI 10.1016/j.stem.2009.11.013
Bartfeld S	2017	WIRES DEV BIOL	V6	DOI 10.1002/wdev.261
Bass AJ	2014	NATURE	V513	P202	DOI 10.1038/nature13480
Beckler AD	2003	CANCER	V98	P2184	DOI 10.1002/cncr.11789
Biau S	2013	BIOL OPEN	V2	P144	DOI 10.1242/bio.20123186
Boccellato F	2019	GUT	V68	P400	DOI 10.1136/gutjnl-2017-314540
Bossenmeyer-Pourie C	2002	J CELL BIOL	V157	P761	DOI 10.1083/jcb200108056
Brabletz S	2009	J PATHOL	V217	P307	DOI 10.1002/path.2475
Brusselaers N	2017	BMJ OPEN	V7	DOI 10.1136/bmjopen-2017-017739
Busada JT	2021	GASTROENTEROLOGY	V161	P637	DOI 10.1053/j.gastro.2021.04.075
Carneiro F	2012	PATHOLOGE	V33	P231	DOI 10.1007/s00292-012-1677-6
Carvalho R	2002	LAB INVEST	V82	P1319	DOI 10.1097/01.LAB.0000029205.76632.A8
Cho SY	2000	J CELL BIOL	V149	P223	DOI 10.1083/jcb.149.1.223
Choi WT	2018	HISTOPATHOLOGY	V72	P1007	DOI 10.1111/his.13460
Clyne M	2019	INT J MOL SCI	V20	DOI 10.3390/ijms20184400
Coffey RJ	1995	J CLIN GASTROENTEROL	V21	pS36
Correa P	2012	J DIGEST DIS	V13	P2	DOI 10.1111/j.1751-2980.2011.00550.x
de Lau W	2014	GENE DEV	V28	P305	DOI 10.1101/gad.235473.113
Demitrack ES	2017	CELL MOL GASTROENTER	V3	P323	DOI 10.1016/j.jcmgh.2017.01.012
Demitrack ES	2015	EMBO J	V34	P2522	DOI 10.15252/embj.201490583
del Arco CD	2021	HISTOL HISTOPATHOL	V36	P587	DOI 10.14670/HH-18-309
Eicher AK	2018	CELL MOL GASTROENTER	V5	P353	DOI 10.1016/j.jcmgh.2017.12.014
Emidio NB	2020	CHEM COMMUN	V56	P6420	DOI 10.1039/d0cc02321c
Emidio NB	2019	TRENDS BIOCHEM SCI	V44	P387	DOI 10.1016/j.tibs.2019.01.004
Engevik AC	2020	PHYSIOL REV	V100	P573	DOI 10.1152/physrev.00016.2019
Fatehullah A	2021	NAT CELL BIOL	V23	P1299	DOI 10.1038/s41556-021-00793-9
Feng R	2014	GASTROENTEROLOGY	V147	P655	DOI 10.1053/j.gastro.2014.05.006
Fischer AS	2019	BIOMEDICINES	V7	DOI 10.3390/biomedicines7020044
Fox JG	2007	AM J PATHOL	V171	P1520	DOI 10.2353/ajpath.2007.070249
Fox JG	2007	J CLIN INVEST	V117	P60	DOI 10.1172/JCI30111
FRA AM	1993	EMBO J	V12	P4755	DOI 10.1002/j.1460-2075.1993.tb06164.x
Fu T	2013	CELL PHYSIOL BIOCHEM	V32	P997	DOI 10.1159/000354501
Fujimoto J	2000	CANCER LETT	V149	P125	DOI 10.1016/S0304-3835(99)00349-3
Gifford GB	2017	GUT	V66	P1001	DOI 10.1136/gutjnl-2015-310811
Giroux V	2017	NAT REV CANCER	V17	P594	DOI 10.1038/nrc.2017.68
Goldenring JR	2022	GASTROENTEROLOGY	V162	P415	DOI 10.1053/j.gastro.2021.10.036
Gutierrez-Gonzalez L	2011	GASTROENTEROLOGY	V140	P1251	DOI 10.1053/j.gastro.2010.12.051
HALL PA	1994	J CELL SCI	V107	P3569
Han S	2019	CELL STEM CELL	V25	P342	DOI 10.1016/j.stem.2019.07.008
Hayakawa Y	2017	CELL MOL GASTROENTER	V4	P89	DOI 10.1016/j.jcmgh.2017.02.009
Hayakawa Y	2015	CANCER CELL	V28	P800	DOI 10.1016/j.ccell.2015.10.003
Hayakawa Y	2015	GUT	V64	P544	DOI 10.1136/gutjnl-2014-307190
Hayakawa Yoku	2013	Cancers (Basel)	V5	P92	DOI 10.3390/cancers5010092
Heazlewood CK	2008	PLOS MED	V5	P440	DOI 10.1371/journal.pmed.0050054
Hertel SC	2004	PEPTIDES	V25	P755	DOI 10.1016/j.peptides.2003.11.021
Heuer F	2019	INT J MOL SCI	V20	DOI 10.3390/ijms20235871
Heuer J	2020	INT J MOL SCI	V21	DOI 10.3390/ijms21072508
Hoffmann W.	2021	ENCYCLOPEDIA	V1	P974	DOI [10.3390/encyclopedia1030074	DOI 10.3390/ENCYCLOPEDIA1030074]
Hoffmann W	2021	INT J MOL SCI	V22	DOI 10.3390/ijms22094909
Hoffmann W	2021	CURR MED CHEM	V28	P7387	DOI 10.2174/0929867328666210215114140
Hoffmann W	2020	INT J MOL SCI	V21	DOI 10.3390/ijms21124535
Hoffmann W	2015	INT J MOL SCI	V16	P19153	DOI 10.3390/ijms160819153
Hoffmann W	2015	INT J ONCOL	V47	P806	DOI 10.3892/ijo.2015.3090
Hoffmann Werner	2013	Front Biosci (Schol Ed)	V5	P720
Hoffmann W	2012	CURR MED CHEM	V19	P5975
Hoffmann W	2011	CELL CYCLE	V10	P1186	DOI 10.4161/cc.10.8.15295
Hoffmann W	2008	CURR MED CHEM	V15	P3133	DOI 10.2174/092986708786848587
Idowu S	2022	INT J MOL SCI	V23	DOI 10.3390/ijms23052790
Jeong H	2021	GASTROENTEROLOGY	V161	P953	DOI 10.1053/j.gastro.2021.05.058
Kaestner KH	2019	CELL MOL GASTROENTER	V8	P111	DOI 10.1016/j.jcmgh.2019.04.001
Kapalczynska M	2022	NAT COMMUN	V13	P1577	DOI 10.1038/s41467-022-29176-w
KARAM S	1995	MICROSC RES TECHNIQ	V31	P193	DOI 10.1002/jemt.1070310304
Karam SM	2008	CELL PROLIFERAT	V41	P923	DOI 10.1111/j.1365-2184.2008.00562.x
Karam Sherif M.	1999	Frontiers in Bioscience	V4	pD286	DOI 10.2741/Karam
Karam SM	2010	WORLD J GASTROENTERO	V16	P538	DOI 10.3748/wjg.v16.i5.538
Karam SM	2003	STEM CELLS	V21	P322	DOI 10.1634/stemcells.21-3-322
KARAM SM	1994	AM J PHYSIOL	V266	pG745	DOI 10.1152/ajpgi.1994.266.4.G745
Karasawa F	2012	J CLIN INVEST	V122	P923	DOI 10.1172/JCI59087
Katano T	2015	AM J PATHOL	V185	P798	DOI 10.1016/j.ajpath.2014.11.007
Kim JE	2020	NAT COMMUN	V11	DOI 10.1038/s41467-019-14058-5
Kim TH	2016	DEVELOPMENT	V143	P554	DOI 10.1242/dev.124891
Kim TH	2011	J EXP MED	V208	P677	DOI 10.1084/jem.20101737
Kinoshita H	2019	J PATHOL	V247	P35	DOI 10.1002/path.5163
Kirikoshi H	2002	INT J ONCOL	V21	P655
Kjellev S	2006	BRIT J PHARMACOL	V149	P92	DOI 10.1038/sj.bjp.0706840
Konstantinou D	2016	CURR OPIN PHARMACOL	V31	P76	DOI 10.1016/j.coph.2016.09.003
Kornberg TB	2011	SCI SIGNAL	V4	DOI 10.1126/scisignal.2002447
Kouznetsova I	2007	CELL PHYSIOL BIOCHEM	V20	P899	DOI 10.1159/000110450
Kouznetsova I	2011	MOL BIOSYST	V7	P1105	DOI 10.1039/c0mb00233j
Kurt-Jones EA	2007	INFECT IMMUN	V75	P471	DOI 10.1128/IAI.02039-05
Kusters JG	2006	CLIN MICROBIOL REV	V19	P449	DOI 10.1128/CMR.00054-05
Le Guen L	2015	CELL MOL LIFE SCI	V72	P3883	DOI 10.1007/s00018-015-1975-2
Lee H	2008	GLYCOBIOLOGY	V18	P549	DOI 10.1093/glycob/cwn037
Leedham SJ	2006	GUT	V55	P295
Lefebvre O	1996	SCIENCE	V274	P259	DOI 10.1126/science.274.5285.259
Leushacke M	2017	NAT CELL BIOL	V19	P774	DOI 10.1038/ncb3541
Leushacke M	2013	CELL REP	V5	P349	DOI 10.1016/j.celrep.2013.09.025
Limaye SA	2013	CANCER-AM CANCER SOC	V119	P4268	DOI 10.1002/cncr.28365
Matsuo J	2021	GUT	V70	P1833	DOI 10.1136/gutjnl-2020-322779
McBerry C	2012	J IMMUNOL	V189	P3078	DOI 10.4049/jimmunol.1103374
McCarthy N	2020	CELL STEM CELL	V26	P391	DOI 10.1016/j.stem.2020.01.008
McCracken KW	2017	SEMIN CELL DEV BIOL	V66	P36	DOI 10.1016/j.semcdb.2017.02.004
Mcdonald SAC	2008	GASTROENTEROLOGY	V134	P500	DOI 10.1053/j.gastro.2007.11.035
Merchant JL	2017	CELL MOL GASTROENTER	V3	P201	DOI 10.1016/j.jcmgh.2017.01.004
Meyer AR	2020	GASTROENTEROLOGY	V159	DOI 10.1053/j.gastro.2020.08.051
Milne AN	2009	HUM GENET	V126	P615	DOI 10.1007/s00439-009-0722-x
Muthupalani S	2019	LAB INVEST	V99	P1887	DOI 10.1038/s41374-019-0293-y
Nakayama J	2014	ACTA HISTOCHEM CYTOC	V47	P1	DOI 10.1267/ahc.13034
Nam KT	2012	GUT	V61	P1678	DOI 10.1136/gutjnl-2011-301193
Nam KT	2010	GASTROENTEROLOGY	V139	P2028	DOI 10.1053/j.gastro.2010.09.005
Nam KT	2009	GASTROENTEROLOGY	V136	P1288	DOI 10.1053/j.gastro.2008.12.037
Nienhuser H	2021	GUT	V70	P654	DOI 10.1136/gutjnl-2020-320742
Noto CN	2022	CELL MOL GASTROENTER	V13	P623	DOI 10.1016/j.jcmgh.2021.09.012
Ogawa K	2013	HISTOCHEM CELL BIOL	V140	P659	DOI 10.1007/s00418-013-1129-2
Omar OM	2018	MOL CARCINOGEN	V57	P1577	DOI 10.1002/mc.22880
Park WS	2000	GASTROENTEROLOGY	V119	P691	DOI 10.1053/gast.2000.16483
PATEL S	1993	GUT	V34	P893	DOI 10.1136/gut.34.7.893
Petersen CP	2018	GUT	V67	P805	DOI 10.1136/gutjnl-2016-312779
Petersen CP	2017	CELL MOL GASTROENTER	V3	P11	DOI 10.1016/j.jcmgh.2016.11.001
Poulsen SS	2003	REGUL PEPTIDES	V115	P91	DOI 10.1016/S0167-0115(03)00145-9
Poulsen SS	1998	GUT	V43	P240	DOI 10.1136/gut.43.2.240
Powell DW	2011	ANNU REV PHYSIOL	V73	P213	DOI 10.1146/annurev.physiol.70.113006.100646
Ribieras S	1998	BBA-REV CANCER	V1378	pF61	DOI 10.1016/S0304-419X(98)00016-X
RIO MC	1991	GASTROENTEROLOGY	V100	P375	DOI 10.1016/0016-5085(91)90205-Y
RIO MC	1988	SCIENCE	V241	P705	DOI 10.1126/science.3041593
Roy SAB	2016	SCI REP-UK	V6	DOI 10.1038/srep32759
Saenz JB	2022	JCI INSIGHT	V7	DOI 10.1172/jci.insight.153511
Saenz JB	2017	NATURE	V541	P160	DOI 10.1038/nature21110
Samuelson LC	2018	NATURE	V558	P380	DOI 10.1038/d41586-018-05281-z
Saqui-Salces M	2010	BBA-MOL CELL RES	V1803	P786	DOI 10.1016/j.bbamcr.2010.03.008
Saukkonen K	2003	CANCER RES	V63	P3032
Schlaermann P	2016	GUT	V65	P202	DOI 10.1136/gutjnl-2014-307949
Schmidt PH	1999	LAB INVEST	V79	P639
Schweiger PJ	2016	CURR OPIN CELL BIOL	V43	P22	DOI 10.1016/j.ceb.2016.07.003
Scoville DH	2008	GASTROENTEROLOGY	V134	P849	DOI 10.1053/j.gastro.2008.01.079
Shoshkes-Carmel M	2018	NATURE	V557	P242	DOI 10.1038/s41586-018-0084-4
Shyer AE	2015	CELL	V161	P569	DOI 10.1016/j.cell.2015.03.041
Sigal M	2019	NAT CELL BIOL	V21	P812	DOI 10.1038/s41556-019-0339-9
Sigal M	2017	NATURE	V548	P451	DOI 10.1038/nature23642
Sigal M	2015	GASTROENTEROLOGY	V148	P1392	DOI 10.1053/j.gastro.2015.02.049
Soutto M	2019	NAT COMMUN	V10	DOI 10.1038/s41467-019-11011-4
Soutto M	2017	J CANCER	V8	P2424	DOI 10.7150/jca.19639
Soutto M	2015	GUT	V64	P1028	DOI 10.1136/gutjnl-2014-307191
Soutto M	2011	J CLIN INVEST	V121	P1753	DOI 10.1172/JCI43922
Stange DE	2013	CELL	V155	P357	DOI 10.1016/j.cell.2013.09.008
Sturmer R	2019	INT J MOL SCI	V20	DOI 10.3390/ijms20236052
Sung HH	2022	CLIN EXP HYPERTENS	V44	P146	DOI 10.1080/10641963.2021.2007943
Takita M	2021	JGH OPEN	V5	P470	DOI 10.1002/jgh3.12518
Tan SH	2020	NATURE	V578	P437	DOI 10.1038/s41586-020-1973-x
Thiel A	2012	INT J CANCER	V131	P1032	DOI 10.1002/ijc.27331
Thiem S	2016	CANCER RES	V76	P2277	DOI 10.1158/0008-5472.CAN-15-3089
Thim L	1997	CELL MOL LIFE SCI	V53	P888	DOI 10.1007/s000180050108
Todisco A	2017	CELL MOL GASTROENTER	V3	P339	DOI 10.1016/j.jcmgh.2017.01.014
Tomasetto C	2005	CELL MOL LIFE SCI	V62	P2916	DOI 10.1007/s00018-005-5479-3
Tomita H	2011	GASTROENTEROLOGY	V140	P879	DOI 10.1053/j.gastro.2010.11.037
Torres LF	2002	MOL MED	V8	P273	DOI 10.1007/BF03402153
Vilchez-Vargas R	2022	INT J MOL SCI	V23	DOI 10.3390/ijms23031783
Waghray M	2010	GASTROENTEROLOGY	V138	P562	DOI 10.1053/j.gastro.2009.10.043
Waldum H	2021	INT J MOL SCI	V22	DOI 10.3390/ijms222413386
Willet SG	2018	EMBO J	V37	DOI 10.15252/embj.201798311
Willet SG	2016	CELL MOL GASTROENTER	V2	P546	DOI 10.1016/j.jcmgh.2016.05.006
Wolffling S	2021	GASTROENTEROLOGY	V161	P623	DOI 10.1053/j.gastro.2021.04.062
Worthley DL	2015	CELL	V160	P269	DOI 10.1016/j.cell.2014.11.042
Xiao C	2010	GASTROENTEROLOGY	V138	P550	DOI 10.1053/j.gastro.2009.11.002
Ye W	2018	CELL MOL GASTROENTER	V5	P523	DOI 10.1016/j.jcmgh.2018.01.007
Yio X	2006	GASTROENTEROLOGY	V130	P1696	DOI 10.1053/j.gastro.2006.01.040
Yoshioka T	2019	J PATHOL	V248	P179	DOI 10.1002/path.5244
Zagami C	2022	INT J MOL SCI	V23	DOI 10.3390/ijms23073632
Zavros Y	2022	NAT REV GASTRO HEPAT	V19	P451	DOI 10.1038/s41575-022-00591-0
Znalesniak EB	2020	INT J MOL SCI	V21	DOI 10.3390/ijms21020644
Znalesniak EB	2016	CELL PHYSIOL BIOCHEM	V39	P2287	DOI 10.1159/000447921
NR 165
TC 0
Z9 0
U1 2
U2 2
PU MDPI
PI BASEL
PA ST ALBAN-ANLAGE 66	CH-4052 BASEL	SWITZERLAND
EI 1422-0067
J9 INT J MOL SCI
JI Int. J. Mol. Sci.
PD MAY
PY 2022
VL 23
IS 10
AR 5377
DI 10.3390/ijms23105377
PG 23
WC Biochemistry & Molecular Biology; Chemistry	Multidisciplinary
WE Science Citation Index Expanded (SCI-EXPANDED)
SC Biochemistry & Molecular Biology; Chemistry
GA 1R4DW
UT WOS:000803322400001
PM 35628183
OA Green Published	gold
DA 2022-10-06
ER
PT J
AU Zhao	YY
Deng	ZL
Ma	ZY
Zhang	ML
Wang	H
Tuo	BG
Li	TL
Liu	XM
AF Zhao	Yingying
Deng	Zilin
Ma	Zhiyuan
Zhang	Minglin
Wang	Hu
Tuo	Biguang
Li	Taolang
Liu	Xuemei
TI Expression alteration and dysfunction of ion channels/transporters in
the parietal cells induces gastric diffused mucosal injury
SO BIOMEDICINE & PHARMACOTHERAPY
LA English
DT Review
DE Parietal cell loss; Gastric diffused mucosal injury; Expression
alteration and dysfunction of ion channels/transporters
ID TARGETED DISRUPTION; INTESTINAL METAPLASIA; POTASSIUM CHANNELS;
ACID-SECRETION; DIFFERENTIAL EXPRESSION; RABBIT PARIETAL; TIGHT
JUNCTIONS; UP-REGULATION; EXCHANGER 2; AQUAPORIN 3
AB Gastric mucosal injuries include focal and diffused injuries	which do and do not change the cell differentiation pattern. Parietal cells loss is related to the occurrence of gastric mucosal diffused injury	with two phenotypes of spasmolytic polypeptide-expressing metaplasia and neuroendocrine cell hyperplasia	which is the basis of gastric cancer and gastric neuroendocrine tumor respectively. Multiple ion channels and transporters are located and expressed in the parietal cells	which is not only regulate the gastric acid-base homeostasis	but also regulate the growth and development of parietal cells. Therefore	alteration and dysregulation of ion channels and transporters in the parietal cells impairs the morphology and physiological functions of stomach	resulted in gastric diffused mucosal damage. In this review	multiple ion channels and transporters in parietal cells	including K+ channels	aquaporins	Cl- channels	Na+/H+ transporters	and Cl-/HCO3- transporters are described	and their roles in gastric diffused mucosal injury are discussed. We hope to drive researcher's attention to focus on the role of ion channels/transporters loss in the parietal cells induced gastric diffused mucosal injury.
C1 [Zhao	Yingying; Deng	Zilin; Ma	Zhiyuan; Zhang	Minglin; Tuo	Biguang; Liu	Xuemei] Zunyi Med Univ	Dept Gastroenterol	Affiliated Hosp	Zunyi 563003	Guizhou	Peoples R China.
[Wang	Hu; Li	Taolang] Zunyi Med Univ	Dept Thyroid & Breast Surg	Affiliated Hosp	Zunyi 563003	Guizhou	Peoples R China.
RP Liu	XM (通讯作者)，Zunyi Med Univ	Dept Gastroenterol	Affiliated Hosp	Zunyi 563003	Guizhou	Peoples R China.; Li	TL (通讯作者)，Zunyi Med Univ	Dept Thyroid & Breast Surg	Affiliated Hosp	Zunyi 563003	Guizhou	Peoples R China.
EM 0078029@sina.com; onlyoneliuxuemei@163.com
CR Ahmed M	2020	WORLD J GASTRO ONCOL	V12	P791	DOI 10.4251/wjgo.v12.i8.791
Aihara E	2017	ANNU REV PHYSIOL	V79	P357	DOI 10.1146/annurev-physiol-021115-105447
Aihara E	2016	CELL MOL GASTROENTER	V2	P625	DOI 10.1016/j.jcmgh.2016.05.005
Al-Hazza A	2016	BIOCHEM BIOPH RES CO	V470	P473	DOI 10.1016/j.bbrc.2015.12.086
Aly A	2004	BBA-REV CANCER	V1704	P1	DOI 10.1016/j.bbcan.2004.01.004
Barros R	2012	TRENDS MOL MED	V18	P555	DOI 10.1016/j.molmed.2012.07.006
Barros R	2010	BIOCHEM SOC T	V38	P358	DOI 10.1042/BST0380358
Bell SM	1999	AM J PHYSIOL-CELL PH	V276	pC788	DOI 10.1152/ajpcell.1999.276.4.C788
Benitez J	2020	GASTRIC CANCER	V23	P52	DOI 10.1007/s10120-019-00982-4
Bissey PA	2020	CANCER RES	V80	P1970	DOI 10.1158/0008-5472.CAN-19-1340
Bizzaro N	2018	INT J MOL SCI	V19	DOI 10.3390/ijms19020377
Calvete O	2016	DIS MODEL MECH	V9	P975	DOI 10.1242/dmm.025890
Calvete O	2015	HUM MOL GENET	V24	P2914	DOI 10.1093/hmg/ddv054
Capoccia BJ	2009	PHYSIOL GENOMICS	V37	P67	DOI 10.1152/physiolgenomics.90408.2008
Chen BJ	2017	ONCOTARGET	V8	P26969	DOI 10.18632/oncotarget.15926
Chen JL	2021	CELL ONCOL	V44	P739	DOI 10.1007/s13402-021-00604-1
Choi Won-Tak	2017	Surg Pathol Clin	V10	P801	DOI 10.1016/j.path.2017.07.003
Cui Y	2015	DIGEST DIS SCI	V60	P3631	DOI 10.1007/s10620-015-3793-7
Dedek K	2001	PFLUG ARCH EUR J PHY	V442	P896	DOI 10.1007/s004240100609
Elso CM	2004	HUM MOL GENET	V13	P2813	DOI 10.1093/hmg/ddh307
FONDE EC	1986	AM J GASTROENTEROL	V81	P459
Fossmark R	2016	APMIS	V124	P561	DOI 10.1111/apm.12546
Franic TV	2001	AM J PHYSIOL-GASTR L	V281	pG1502	DOI 10.1152/ajpgi.2001.281.6.G1502
FRANZIN G	1981	HISTOPATHOLOGY	V5	P535	DOI 10.1111/j.1365-2559.1981.tb01817.x
Fukuhara S	2014	J GASTROEN HEPATOL	V29	P53	DOI 10.1111/jgh.12771
Gawenis LR	2005	J BIOL CHEM	V280	P12781	DOI 10.1074/jbc.M414118200
Gawenis LR	2004	J BIOL CHEM	V279	P30531	DOI 10.1074/jbc.M403779200
Ghanemi A.	2020	ANIM OPEN ACCESS J M	V10
Goldenring JR	2011	EXP CELL RES	V317	P2759	DOI 10.1016/j.yexcr.2011.08.017
Goldenring JR	2010	PROG MOL BIOL TRANSL	V96	P117	DOI [10.1016/B978-0-12-381280-3.00005-1	10.1016/S1877-1173(10)96005-5]
Goldenring JR	2010	GASTROENTEROLOGY	V138	P2207	DOI 10.1053/j.gastro.2010.04.023
Grahammer F	2001	GASTROENTEROLOGY	V120	P1363	DOI 10.1053/gast.2001.24053
Heitzmann D	2004	J PHYSIOL-LONDON	V561	P547	DOI 10.1113/jphysiol.2004.075168
Heitzmann D	2007	PHYSIOLOGY	V22	P335	DOI 10.1152/physiol.00016.2007
Hoffmann W	2005	CELL MOL LIFE SCI	V62	P2932	DOI 10.1007/s00018-005-5481-9
Hoffmann W	2015	INT J ONCOL	V47	P806	DOI 10.3892/ijo.2015.3090
Hu YX	2021	ONCOL LETT	V21	DOI 10.3892/ol.2021.12534
Huh WJ	2010	GASTROENTEROLOGY	V139	P2038	DOI 10.1053/j.gastro.2010.08.050
Ianiro G	2015	HELICOBACTER	V20	P68	DOI 10.1111/hel.12260
Jain RN	2006	PHYSIOL GENOMICS	V24	P124	DOI 10.1152/physiolgenomics.00133.2005
Jin Y	2015	INFLAMM BOWEL DIS	V21	P2747	DOI 10.1097/MIB.0000000000000550
Jones MK	1999	AM J PHYSIOL-GASTR L	V276	pG1345	DOI 10.1152/ajpgi.1999.276.6.G1345
Kjellev S	2009	CELL MOL LIFE SCI	V66	P1350	DOI 10.1007/s00018-008-8646-5
Kuwahara N	2013	WORLD J GASTROENTERO	V19	P1314	DOI 10.3748/wjg.v19.i8.1314
Laforenza Umberto	2009	BMC Physiology	V9	P18	DOI 10.1186/1472-6793-9-18
Lee MP	2000	J CLIN INVEST	V106	P1447	DOI 10.1172/JCI10897
Liou GY	2017	CELL REP	V19	P1322	DOI 10.1016/j.celrep.2017.04.052
Liou GY	2013	J CELL BIOL	V202	P563	DOI 10.1083/jcb.201301001
Magris Raffaella	2020	Clin Transl Gastroenterol	V11	pe00238	DOI 10.14309/ctg.0000000000000238
Malfertheiner P	2011	DIGEST DIS	V29	P459	DOI 10.1159/000332213
Malo ME	2006	CAN J PHYSIOL PHARM	V84	P1081	DOI 10.1139/Y06-065
Marchbank T	2018	FASEB J	V32	P1017	DOI 10.1096/fj.201700799R
Masyuk AI	2002	GASTROENTEROLOGY	V122	P545	DOI 10.1053/gast.2002.31035
Matsuzaki Toshiyuki	2004	Medical Electron Microscopy	V37	P71
Matthis AL	2020	DIGEST DIS SCI	V65	P119	DOI 10.1007/s10620-019-05825-x
McCarthy DM	2020	INT J MOL SCI	V21	DOI 10.3390/ijms21020662
Meyer AR	2018	J PHYSIOL-LONDON	V596	P3861	DOI 10.1113/JP275512
Mills JC	2011	GASTROENTEROLOGY	V140	P412	DOI 10.1053/j.gastro.2010.12.001
Minegishi Y	2007	J PATHOL	V213	P161	DOI 10.1002/path.2221
Modlin IM	2003	SURG ONCOL	V12	P153	DOI 10.1016/S0960-7404(03)00034-3
Nighot M	2012	WORLD J GASTROENTERO	V18	P4684	DOI 10.3748/wjg.v18.i34.4684
Nighot MP	2015	PLOS ONE	V10	DOI 10.1371/journal.pone.0138174
Nighot PK	2010	AM J PHYSIOL-GASTR L	V299	pG449	DOI 10.1152/ajpgi.00520.2009
Nighot PK	2009	EXP CELL RES	V315	P110	DOI 10.1016/j.yexcr.2008.10.001
Nowak P	2004	INT J MOL MED	V14	P175
Nozaki K	2008	GASTROENTEROLOGY	V134	P511	DOI 10.1053/j.gastro.2007.11.058
Okamoto CT	2001	J PHYSIOL-LONDON	V532	P287	DOI 10.1111/j.1469-7793.2001.0287f.x
Petersen CP	2018	GUT	V67	P805	DOI 10.1136/gutjnl-2016-312779
Petersen CP	2014	GASTROENTEROLOGY	V146	P1727	DOI 10.1053/j.gastro.2014.02.007
Pushkin A	2006	AM J PHYSIOL-RENAL	V290	pF580	DOI 10.1152/ajprenal.00252.2005
Radyk MD	2018	GASTROENTEROLOGY	V154	P839	DOI 10.1053/j.gastro.2017.11.278
Recalde S	2006	AM J PATHOL	V169	P165	DOI 10.2353/ajpath.2006.051096
Roepke TK	2006	J BIOL CHEM	V281	P23740	DOI 10.1074/jbc.M604155200
Roepke TK	2010	PLOS ONE	V5	DOI 10.1371/journal.pone.0011451
Rossmann H	2001	J PHYSIOL-LONDON	V534	P837	DOI 10.1111/j.1469-7793.2001.00837.x
Rossmann H	2001	AM J PHYSIOL-GASTR L	V281	pG447	DOI 10.1152/ajpgi.2001.281.2.G447
Roussa E	2001	J HISTOCHEM CYTOCHEM	V49	P463	DOI 10.1177/002215540104900406
Saenz JB	2018	NAT REV GASTRO HEPAT	V15	P257	DOI 10.1038/nrgastro.2018.5
Schewe J	2019	NAT COMMUN	V10	DOI 10.1038/s41467-019-13033-4
Schultheis PJ	1998	J CLIN INVEST	V101	P1243	DOI 10.1172/JCI1249
Seyfizadeh N	2015	ACTA MICROBIOL IMM H	V62	P341	DOI 10.1556/030.62.2015.4.2
Shen LZ	2010	BIOMED PHARMACOTHER	V64	P313	DOI 10.1016/j.biopha.2009.12.003
Shi YJ	2013	ADV EXP MED BIOL	V961	P411	DOI 10.1007/978-1-4614-4756-6_35
Spicer Z	2000	J BIOL CHEM	V275	P21555	DOI 10.1074/jbc.M001558200
Stepan V	2005	J BIOL CHEM	V280	P15700	DOI 10.1074/jbc.M413037200
Sun J	2020	CELL	V180	P340	DOI 10.1016/j.cell.2019.12.003
Suzuki T	2008	J PHARMACOL SCI	V106	P469	DOI 10.1254/jphs.FP0071422
Taupin D	2003	NAT REV MOL CELL BIO	V4	P721	DOI 10.1038/nrm1203
Waldegger S	2003	PFLUG ARCH EUR J PHY	V446	P143	DOI 10.1007/s00424-003-1048-5
Wang KS	2000	AM J PHYSIOL-GASTR L	V279	pG448	DOI 10.1152/ajpgi.2000.279.2.G448
Wang T	2013	FEBS J	V280	P174	DOI 10.1111/febs.12058
Xue L	2011	J BIOL CHEM	V286	P38375	DOI 10.1074/jbc.M111.268219
Xue L	2010	GUT	V59	P1184	DOI 10.1136/gut.2009.205625
Yang BX	2000	AM J PHYSIOL-CELL PH	V278	pC1108	DOI 10.1152/ajpcell.2000.278.6.C1108
Yu JH	2019	INT J ONCOL	V54	P879	DOI 10.3892/ijo.2019.4692
Yuan DM	2020	EVID-BASED COMPL ALT	V2020	DOI 10.1155/2020/2869138
Zhao HJ	2017	ONCOTARGET	V8	P63382	DOI 10.18632/oncotarget.18817
Zhao HJ	2015	ONCOTARGET	V6	P38926	DOI 10.18632/oncotarget.5370
Zhu C	2016	INT J MOL SCI	V17	DOI 10.3390/ijms17091399
NR 99
TC 0
Z9 0
U1 3
U2 3
PU ELSEVIER FRANCE-EDITIONS SCIENTIFIQUES MEDICALES ELSEVIER
PI ISSY-LES-MOULINEAUX
PA 65 RUE CAMILLE DESMOULINS	CS50083	92442 ISSY-LES-MOULINEAUX	FRANCE
SN 0753-3322
EI 1950-6007
J9 BIOMED PHARMACOTHER
JI Biomed. Pharmacother.
PD APR
PY 2022
VL 148
AR 112660
DI 10.1016/j.biopha.2022.112660
PG 7
WC Medicine	Research & Experimental; Pharmacology & Pharmacy
WE Science Citation Index Expanded (SCI-EXPANDED)
SC Research & Experimental Medicine; Pharmacology & Pharmacy
GA 0I1JU
UT WOS:000779183300018
PM 35276516
OA gold
DA 2022-10-06
ER
PT J
AU Hsieh	H
Yang	HB
Sheu	BS
Yang	YJ
AF Hsieh	Hsuan
Yang	Hsiao-Bai
Sheu	Bor-Shyang
Yang	Yao-Jong
TI Atrophic gastritis in Helicobacter pylori-infected children
SO HELICOBACTER
LA English
DT Article
DE atrophys; child; Helicobacter pylori; intestinal metaplasia; spasmolytic
peptide-expressing metaplasia
ID INTESTINAL METAPLASIA; RISK; ASSOCIATION; ADOLESCENTS; DYSPLASIA;
CANCER; MARKER
AB Background Helicobacter pylori infection is the leading cause of peptic ulcer and chronic gastritis and may initiate gastric carcinogenesis following the Correa cascade. Another lineage of metaplasia	spasmolytic peptide-expressing metaplasia (SPEM) has recently been found to be an alternative precursor to gastric cancer. To date	few reports have investigated gastric precancerous lesions among children with H. pylori infection. This study aimed to evaluate the histopathological pattern of H. pylori atrophic gastritis in children and the extent of precancerous lesions. Materials and Methods This study enrolled pediatric patients with H. pylori infection from 1998 to 2019. During esophagogastroduodenoscopy examinations	biopsy fragments were collected from the gastric antrum and corpus for rapid urease test	culture	and histology evaluation. The presence and degree of chronic inflammation	activity of gastritis	H. pylori density	atrophy	and intestinal metaplasia (IM) were assessed according to the modified Updated Sydney System. Trefoil factor 2 (TFF2) immunohistochemistry was also performed to assess SPEM in the gastric tissues collected from each case using rabbit anti-human TFF2 antibodies. Results A total of 92 children with H. pylori infection and adequate gastric mucosa biopsies were enrolled. Esophagogastroduodenoscopy sh…	11 (12.0%) had gastric ulcers	41 (44.6%) had gastritis	and 1 (1.1%) had negative findings. Mild-to-moderate IM was identified in 4 patients (4.3%). SPEM was found in 8 patients (8.7%) with a significantly higher incidence among female patients (15.8% vs. 8.7%	p = .031). Gastric glandular atrophy presented in 28 patients (30.4%)	and high-grade atrophy was more common in female patients (3.2% vs. 1.9%	p = .031). Conclusions The prevalence rates of atrophic gastritis in the children with H. pylori infection were 30.4% for gastric glandular atrophy	4.3% for IM and 8.7% for SPEM. SPEM and high-grade atrophy were more common in female patients.
C1 [Hsieh	Hsuan; Yang	Yao-Jong] Natl Cheng Kung Univ	Natl Cheng Kung Univ Hosp	Med Coll	Dept Pediat	Tainan	Taiwan.
[Yang	Hsiao-Bai] Natl Cheng Kung Univ	Natl Cheng Kung Univ Hosp	Med Coll	Dept Pathol	Tainan	Taiwan.
[Yang	Hsiao-Bai] Ton Yen Gen Hosp	Dept Pathol	Zhubei	Taiwan.
[Sheu	Bor-Shyang] Natl Cheng Kung Univ	Natl Cheng Kung Univ Hosp	Med Coll	Dept Internal Med	Tainan	Taiwan.
[Sheu	Bor-Shyang; Yang	Yao-Jong] Natl Cheng Kung Univ	Natl Cheng Kung Univ Hosp	Med Coll	Inst Clin Med	Tainan	Taiwan.
RP Yang	YJ (通讯作者)，Natl Cheng Kung Univ Hosp	Dept Pediat	138 Sheng Li Rd	Tainan 704	Taiwan.
EM yaojong@mail.ncku.edu.tw
OI Yang	Yao-Jong/0000-0002-2164-138X; Sheu	Bor-Shyang/0000-0002-1500-6929
FU Ministry of Science and Technology	Taiwan [MOST
105-2314-B-006-062-MY2]; E-DA Hospital [NCKUEDA10910]
FX This study was supported by grants from the Ministry of Science and
Technology	Taiwan (MOST 105-2314-B-006-062-MY2)	and E-DA Hospital
(NCKUEDA10910).
CR Arikan C	2004	J PEDIATR GASTR NUTR	V38	P361	DOI 10.1097/00005176-200403000-00027
Busada JT	2021	GASTROENTEROLOGY	V161	P637	DOI 10.1053/j.gastro.2021.04.075
Capelle LG	2010	GASTROINTEST ENDOSC	V71	P1150	DOI 10.1016/j.gie.2009.12.029
Carvalho MA	2012	J PEDIATR GASTR NUTR	V55	P523	DOI 10.1097/MPG.0b013e3182618136
Chen HN	2016	GASTRIC CANCER	V19	P166	DOI 10.1007/s10120-015-0462-7
Cheng HC	2017	HELICOBACTER	V22	DOI 10.1111/hel.12385
CORREA P	1988	CANCER RES	V48	P3554
Dixon MF	1996	AM J SURG PATHOL	V20	P1161	DOI 10.1097/00000478-199610000-00001
Goldenring JR	2018	J PATHOL	V245	P132	DOI 10.1002/path.5066
Goldenring JR	2010	GASTROENTEROLOGY	V138	P2207	DOI 10.1053/j.gastro.2010.04.023
Guarner J	2003	J PEDIATR GASTR NUTR	V37	P309	DOI 10.1097/00005176-200309000-00019
Hansson LE	1996	NEW ENGL J MED	V335	P242	DOI 10.1056/NEJM199607253350404
Kara N	2014	J PAEDIATR CHILD H	V50	P605	DOI 10.1111/jpc.12609
Kato S	2006	DIGEST DIS SCI	V51	P99	DOI 10.1007/s10620-006-3091-5
Kato S	2008	HELICOBACTER	V13	P278	DOI 10.1111/j.1523-5378.2008.00611.x
Koh Hong	2007	Yonsei Med J	V48	P240	DOI 10.3349/ymj.2007.48.2.240
Kuo HY	2019	HELICOBACTER	V24	DOI 10.1111/hel.12578
Kuo HY	2017	HELICOBACTER	V22	DOI 10.1111/hel.12320
Langner Marini	2009	Arq. Gastroenterol.	V46	P328	DOI 10.1590/S0004-28032009000400015
Lennerz JKM	2010	AM J PATHOL	V177	P1514	DOI 10.2353/ajpath.2010.100328
Liou JM	2020	GUT	V69	P2093	DOI 10.1136/gutjnl-2020-322368
Ozturk Y	2003	J PEDIATR GASTR NUTR	V37	P96	DOI 10.1097/00005176-200307000-00020
Ricuarte O	2005	J CLIN PATHOL	V58	P1189	DOI 10.1136/jcp.2005.026310
Rugge M	2008	DIGEST LIVER DIS	V40	P650	DOI 10.1016/j.dld.2008.02.030
Schmidt PH	1999	LAB INVEST	V79	P639
Tsai YC	2013	ALIMENT PHARM THER	V37	P969	DOI 10.1111/apt.12291
Uemura N	2001	NEW ENGL J MED	V345	P784	DOI 10.1056/NEJMoa001999
Usta Y	2004	J PEDIATR GASTR NUTR	V38	P548	DOI 10.1097/00005176-200405000-00018
Whitney A E	2000	Ann Diagn Pathol	V4	P279	DOI 10.1053/adpa.2000.17871
Yang YJ	2017	J BIOMED SCI	V24	DOI 10.1186/s12929-017-0389-x
NR 30
TC 0
Z9 0
U1 3
U2 3
PU WILEY
PI HOBOKEN
PA 111 RIVER ST	HOBOKEN 07030-5774	NJ USA
SN 1083-4389
EI 1523-5378
J9 HELICOBACTER
JI Helicobacter
PD JUN
PY 2022
VL 27
IS 3
AR e12885
DI 10.1111/hel.12885
EA MAR 2022
PG 9
WC Gastroenterology & Hepatology; Microbiology
WE Science Citation Index Expanded (SCI-EXPANDED)
SC Gastroenterology & Hepatology; Microbiology
GA 1B9XK
UT WOS:000770790500001
PM 35306717
DA 2022-10-06
ER
PT J
AU Zan	XY
Chen	ZF
Guo	QH
Wang	YP
Zhang	ZY
Ji	R
Zheng	Y
Zhang	JH
Wu	ZQ
Li	M
Wang	X
Ye	YW
Li	XH
An	F
Xu	CG
Lu	LZ
Fan	P
Zhang	J
Guan	QL
Li	Q
Liu	M
Ren	Q
Hu	XB
Lu	H
Wang	YL
Zhang	HL
Zhao	Y
Gou	X
Shu	XC
Wang	J
Hu	ZN
Liu	R
Yuan	H
Liu	JK
Qiao	L
Zhou	YN
AF Zan	Xiangyi
Chen	Zhaofeng
Guo	Qinghong
Wang	Yuping
Zhang	Zhiyi
Ji	Rui
Zheng	Ya
Zhang	Jinhua
Wu	Zhengqi
Li	Min
Wang	Xiang
Ye	Yuwei
Li	Xiaohua
An	Feng
Xu	Chuanggui
Lu	Linzhi
Fan	Ping
Zhang	Jun
Guan	Quanlin
Li	Qiang
Liu	Min
Ren	Qian
Hu	Xiaobin
Lu	Hong
Wang	Yuling
Zhang	Hongling
Zhao	Yue
Gou	Xi
Shu	Xiaochuang
Wang	Jun
Hu	Zenan
Liu	Rong
Yuan	Hao
Liu	Jiankang
Qiao	Liang
Zhou	Yongning
TI The Association of Trefoil Factors with Gastric Cancer and Premalignant
Lesions: A Cross-Sectional Population-Based Cohort Study
SO CANCER EPIDEMIOLOGY BIOMARKERS & PREVENTION
LA English
DT Article
ID ANTI-HELICOBACTER-PYLORI; SERUM-LEVELS; EXPRESSION; PEPTIDES; FAMILY;
TFF2; MORTALITY; CLASSIFICATION; REDUCTION; DIAGNOSIS
AB Background: A lack of research on the association of trefoil factors (TIT) with gastric cancer and premalignant lesions (PML) in the general population is an important obstacle to the application of TFFs for gastric cancer screening. We aimed to analyze the association of TFFs with gastric cancer and PMLs in a general population.
Methods: We evaluated 3	986 adults residing in Wuwei	China. We collected baseline characteristics and gastric cancer risk factors	including TFFs	endoscopic diagnosis	and pathologic information. Three logistic regression models were generated to analyze the association between TFFs and gastric cancer	as well as PMLs. Adjusted odds ratio (OR) and 95% confidence intervals (95% CI) were calculated to determine the strength of association.
Results: Compared with pepsinogen (PG) and anti-Helicobacter pylori immunoglobulin G antibody (Hp-IgG)	TFFs had significant association with gastric cancer and PMLs after adjusting for biomarkers and risk factors (P < 0.05). The ORs (95% CI) for TFF1 (1.67; 1.27-2.20)	TFF2 (2.66; 2.01-3.51)	and TFF3 (1.32; 1.00-1.74) were larger than the ORs for PGI (0.79; 0.61-1.03)	PGI/II (1.00; 0.76-1.31)	and Hp-IgG (0.99; 0.73-1.35) in the gastric cancer group. In the intestinal metaplasia (IM) group	not only the TFF3 serum level was the highest	but also the OR (1.92; 1.64-2.25) was the highest.
Conclusions: TFFs were associated with risk of gastric cancer and PMLs.
Impact: Serum TFFs can improve the screening of high-risk populations for gastric cancer.
C1 [Zan	Xiangyi; Chen	Zhaofeng; Guo	Qinghong; Wang	Yuping; Ji	Rui; Zheng	Ya; Ye	Yuwei; Zhang	Jun; Li	Qiang; Liu	Min; Ren	Qian; Lu	Hong; Wang	Yuling; Zhang	Hongling; Zhao	Yue; Gou	Xi; Shu	Xiaochuang; Wang	Jun; Hu	Zenan; Liu	Rong; Yuan	Hao; Zhou	Yongning] Lanzhou Univ	Dept Gastroenterol	Hosp 1	1 Donggang West Rd	Lanzhou 730000	Gansu	Peoples R China.
[Zan	Xiangyi; Chen	Zhaofeng; Guo	Qinghong; Wang	Yuping; Ji	Rui; Zheng	Ya; Ye	Yuwei; Zhang	Jun; Li	Qiang; Liu	Min; Ren	Qian; Lu	Hong; Wang	Yuling; Zhang	Hongling; Zhao	Yue; Gou	Xi; Shu	Xiaochuang; Wang	Jun; Hu	Zenan; Liu	Rong; Yuan	Hao; Zhou	Yongning] Lanzhou Univ	Key Lab Gastrointestinal Dis Gansu Prov	Lanzhou	Gansu	Peoples R China.
[Zhang	Zhiyi; Wu	Zhengqi; Lu	Linzhi; Fan	Ping] Gansu Wuwei Tumor Hosp	Wuwei	Gansu	Peoples R China.
[Zhang	Jinhua] Gansu Prov Second Peoples Hosp	Lanzhou	Gansu	Peoples R China.
[Li	Min] Lanzhou Univ	Sch Basic Med Sci	Lanzhou	Gansu	Peoples R China.
[Wang	Xiang] Lanzhou Univ	Hosp 2	Lanzhou	Gansu	Peoples R China.
[Li	Xiaohua] Wuwei Liangzhou Hosp	Wuwei	Gansu	Peoples R China.
[An	Feng] Wuwei Peoples Hosp	Wuwei	Gansu	Peoples R China.
[Xu	Chuanggui] Minqin Peoples Hosp	Minqin	Gansu	Peoples R China.
[Guan	Quanlin] Lanzhou Univ	Surg Oncol Dept	Hosp 1	Lanzhou	Gansu	Peoples R China.
[Hu	Xiaobin] Lanzhou Univ	Sch Publ Hlth	Lanzhou	Gansu	Peoples R China.
[Liu	Jiankang] Harvard Med Sch	Brigham & Womens Hosp	Cardiovasc Div	Boston	MA 02115 USA.
[Qiao	Liang] Univ Sydney	Storr Liver Ctr	Westmead Inst Med Res	Westmead	NSW	Australia.
[Qiao	Liang] Westmead Hosp	Westmead	NSW	Australia.
RP Zhou	YN (通讯作者)，Lanzhou Univ	Dept Gastroenterol	Hosp 1	1 Donggang West Rd	Lanzhou 730000	Gansu	Peoples R China.
EM zhouyn@lzu.edu.cn
RI min	Li/GQQ-2169-2022
FU Ministry of Science and Technology of the People's Republic of China
[2012GS620101]
FX The authors are grateful to all the study participants and staff from
the collaborating hospitals. We thank the interviewers from the CDC of
Wuwei City and Department of Epidemiology and Statistics at the School
of Public Health at Lanzhou University. Y. Zhou received a grant from
Ministry of Science and Technology of the People's Republic of China
(2012GS620101).
CR Aihara E	2017	ANNU REV PHYSIOL	V79	P357	DOI 10.1146/annurev-physiol-021115-105447
Aikou S	2011	GASTROENTEROLOGY	V141	P837	DOI 10.1053/j.gastro.2011.05.040
Bray F	2018	CA-CANCER J CLIN	V68	P394	DOI 10.3322/caac.21492
Carvalho R	2002	LAB INVEST	V82	P1319	DOI 10.1097/01.LAB.0000029205.76632.A8
Chan VYW	2005	REGUL PEPTIDES	V127	P87	DOI 10.1016/j.regpep.2004.10.016
Chen WQ	2016	CA-CANCER J CLIN	V66	P115	DOI 10.3322/caac.21338
Chinery R	1996	GENOMICS	V32	P281	DOI 10.1006/geno.1996.0117
CORREA P	1975	LANCET	V2	P58
CORREA P	1992	CANCER RES	V52	P6735
Correa P	2012	J DIGEST DIS	V13	P2	DOI 10.1111/j.1751-2980.2011.00550.x
Dhar DK	2003	LAB INVEST	V83	P1343	DOI 10.1097/01.LAB.0000085190.99749.15
Dixon MF	1996	AM J SURG PATHOL	V20	P1161	DOI 10.1097/00000478-199610000-00001
Emami S	2004	PEPTIDES	V25	P885	DOI 10.1016/j.peptides.2003.10.019
Esposito R	2017	FRONT CELL INFECT MI	V7	DOI 10.3389/fcimb.2017.00434
Hamashima C	2018	JPN J CLIN ONCOL	V48	P673	DOI 10.1093/jjco/hyy077
Hamashima C	2015	CANCER SCI	V106	P1744	DOI 10.1111/cas.12829
HANBY AM	1993	GASTROENTEROLOGY	V105	P1110	DOI 10.1016/0016-5085(93)90956-D
Hoffmann W	2005	CELL MOL LIFE SCI	V62	P2932	DOI 10.1007/s00018-005-5481-9
Ji R	INT J EPIDEMIOL	V2021	P1
Jun JK	2017	GASTROENTEROLOGY	V152	P1319	DOI 10.1053/j.gastro.2017.01.029
Kaise M	2013	GASTRIC CANCER	V16	P329	DOI 10.1007/s10120-012-0185-y
Karam SM	2004	GUT	V53	P1408	DOI 10.1136/gut.2003.031963
Kirikoshi H	2002	INT J ONCOL	V21	P655
Kishino T	2020	INTERNAL MED	V59	P1473	DOI 10.2169/internalmedicine.3521-19
Kjellev S	2009	CELL MOL LIFE SCI	V66	P1350	DOI 10.1007/s00018-008-8646-5
Lee HS	2018	GASTROENT RES PRACT	V2018	DOI 10.1155/2018/1024074
Leung WK	2002	J PATHOL	V197	P582	DOI 10.1002/path.1147
Liu D	1997	LAB INVEST	V77	P557
Miki K	2011	P JPN ACAD B-PHYS	V87	P405	DOI 10.2183/pjab.87.405
Nakamura M	2010	J GASTROEN HEPATOL	V25	pS1	DOI 10.1111/j.1440-1746.2010.06230.x
Nishizawa Toshihiro	2019	United European Gastroenterol J	V7	P343	DOI 10.1177/2050640619825947
Perry JK	2008	TRENDS ENDOCRIN MET	V19	P74	DOI 10.1016/j.tem.2007.10.003
PODOLSKY DK	1993	J BIOL CHEM	V268	P6694
Regalo G	2005	CELL MOL LIFE SCI	V62	P2910	DOI 10.1007/s00018-005-5478-4
Rugge M	2000	AM J SURG PATHOL	V24	P167	DOI 10.1097/00000478-200002000-00001
Seib T	1997	GENOMICS	V40	P200	DOI 10.1006/geno.1996.4511
Taupin D	1999	J CLIN INVEST	V103	pR31	DOI 10.1172/JCI3304
Toyoshima O	2018	WORLD J GASTROENTERO	V24	P1419	DOI 10.3748/wjg.v24.i13.1419
Vaananen H	2003	EUR J GASTROEN HEPAT	V15	P885	DOI 10.1097/01.meg.0000059169.46867.01
Wang Yinkui	2018	Zhonghua Wei Chang Wai Ke Za Zhi	V21	P168
Werbrouck A	2011	ANN PATHOL	V31	P229	DOI 10.1016/j.annpat.2011.02.005
Wong WM	1999	GUT	V44	P890	DOI 10.1136/gut.44.6.890
Yio X	2006	GASTROENTEROLOGY	V130	P1696	DOI 10.1053/j.gastro.2006.01.040
Yio XY	2005	CLIN EXP METASTAS	V22	P157	DOI 10.1007/s10585-005-6615-z
Yoshihara M	2007	SCAND J GASTROENTERO	V42	P760	DOI 10.1080/00365520601097351
NR 46
TC 0
Z9 0
U1 3
U2 4
PU AMER ASSOC CANCER RESEARCH
PI PHILADELPHIA
PA 615 CHESTNUT ST	17TH FLOOR	PHILADELPHIA	PA 19106-4404 USA
SN 1055-9965
EI 1538-7755
J9 CANCER EPIDEM BIOMAR
JI Cancer Epidemiol. Biomarkers Prev.
PD MAR
PY 2022
VL 31
IS 3
BP 625
EP 632
DI 10.1158/1055-9965.EPI-21-0760
PG 8
WC Oncology; Public	Environmental & Occupational Health
WE Science Citation Index Expanded (SCI-EXPANDED)
SC Oncology; Public	Environmental & Occupational Health
GA ZQ7EM
UT WOS:000767263800001
PM 35027436
DA 2022-10-06
ER
PT J
AU Zhang	T
Zhang	BH
Tian	WD
Ma	XX
Wang	FY
Wang	P
Wei	YC
Liu	L
Tang	XD
AF Zhang	Tai
Zhang	Beihua
Tian	Wende
Ma	Xiangxue
Wang	Fengyun
Wang	Ping
Wei	Yuchen
Liu	Lin
Tang	Xudong
TI A Bibliometric Analysis of Atrophic Gastritis From 2011 to 2021
SO FRONTIERS IN MEDICINE
LA English
DT Article
DE atrophic gastritis; gastric cancer; bibliometric; hotspots; trends
ID POLYPEPTIDE-EXPRESSING METAPLASIA; CHIEF CELLS; PRECANCEROUS CONDITIONS;
CANCER STATISTICS; STEM-CELLS; SPEM; IDENTIFICATION; PREVALENCE;
MANAGEMENT; PROGNOSIS
AB BackgroundAtrophic gastritis (AG)	which is characterized by a decreased number or disappearance of the glandular structures and secretory dysfunction	is linked to chronically inflamed stomach. It has been estimated that the annual incidence of gastric cancer (GC) is 0.1% for patients with AG. Early eradication of Helicobacter pylori (H. pylori) can reduce the risk of GC development. Additionally	the follow-up and management of AG are necessary to prevent GC. Exploring novel methods of the automatized analysis of data for apprehending knowledge in any medical field is encouraged	especially when a body of literature suggests the necessity of doing so. Accordingly	herein	we aim to systematically review the current foci and status of AG research using bibliometric analysis. MethodsArticles and reviews related to AG published from 2011 to 2021 in the Web of Science Core Collection were retrieved. Microsoft Office Excel 2019 and GraphPad Prism were used to show the annual number of publications and scientific productivity of authors through time. CiteSpace and VOSvi…	institutions	and authors as well as reveal hotspots of AG research. The relationships among the author's keywords	cited references	and the top authors were summarized by a Sankey plot (three-fields plot). ResultsA total of 1	432 publications were included in the present study. China remained the most productive country	with the highest number of publications (377	26.32%). Vanderbilt University contributed the most publications of any single institution (56	3.91%). James R Goldenring was the most active and influential scholar	with the highest number of publications and greatest centrality. The most prolific journal in this field was World Journal of Gastroenterology (62	4.32%). Gastroenterology (997	69.62%) was the most co-cited journal. Exploring the origin of gastric metaplasia	especially spasmolytic polypeptide-expressing metaplasia (SPEM) was a major topic in AG research. ConclusionsThis bibliometric study provides a comprehensive analysis of the scientific progress of AG over the past decade. Metaplasia is a hot topic and could be a promising area of research in the coming years.
C1 [Zhang	Tai; Zhang	Beihua; Tian	Wende; Ma	Xiangxue; Wang	Fengyun; Wang	Ping; Wei	Yuchen; Liu	Lin] China Acad Chinese Med Sci	Xiyuan Hosp	Beijing	Peoples R China.
[Zhang	Tai; Zhang	Beihua; Ma	Xiangxue; Wang	Fengyun; Wang	Ping; Wei	Yuchen; Liu	Lin] China Acad Tradit Chinese Med Sci	Xiyuan Hosp	Dept Gastroenterol	Beijing	Peoples R China.
[Tian	Wende] China Acad Chinese Med Sci	Xiyuan Hosp	Natl Clin Res Ctr Chinese Med Cardiol	Beijing	Peoples R China.
[Tang	Xudong] China Acad Chinese Med Sci	Beijing	Peoples R China.
RP Tang	XD (通讯作者)，China Acad Chinese Med Sci	Beijing	Peoples R China.
EM txdly@sina.com
FU Innovation Team and Talents Cultivation Program of the National
Administration of Traditional Chinese Medicine [ZYYCXTD-C-202010]
FX Funding This work was supported by grants from the Innovation Team and
Talents Cultivation Program of the National Administration of
Traditional Chinese Medicine (No: ZYYCXTD-C-202010).
CR Adamu MA	2010	EUR J EPIDEMIOL	V25	P439	DOI 10.1007/s10654-010-9482-0
Banks M	2019	GUT	V68	P1545	DOI 10.1136/gutjnl-2018-318126
Bockerstett KA	2020	GASTROENTEROLOGY	V159	DOI 10.1053/j.gastro.2020.08.027
Bray F	2018	CA-CANCER J CLIN	V68	P394	DOI 10.3322/caac.21492
Cavatorta Ottavia	2018	Acta Biomed	V89	P82	DOI 10.23750/abm.v89i8-S.7966
Chen WQ	2016	CA-CANCER J CLIN	V66	P115	DOI 10.3322/caac.21338
CORREA P	1988	CANCER RES	V48	P3554
CORREA P	1992	CANCER RES	V52	P6735
de Vries AC	2008	GASTROENTEROLOGY	V134	P945	DOI 10.1053/j.gastro.2008.01.071
Dinis-Ribeiro M	2012	ENDOSCOPY	V44	P74	DOI 10.1055/s-0031-1291491
Goldenring JR	2011	EXP CELL RES	V317	P2759	DOI 10.1016/j.yexcr.2011.08.017
Goldenring JR	2010	PROG MOL BIOL TRANSL	V96	P117	DOI [10.1016/B978-0-12-381280-3.00005-1	10.1016/S1877-1173(10)96005-5]
Goldenring JR	2010	GASTROENTEROLOGY	V138	P2207	DOI 10.1053/j.gastro.2010.04.023
Halldorsdottir AM	2003	DIGEST DIS SCI	V48	P431	DOI 10.1023/A:1022564027468
Hata M	2020	GASTROENTEROLOGY	V158	P1650	DOI 10.1053/j.gastro.2020.01.046
Hayakawa Y	2017	CELL MOL GASTROENTER	V4	P89	DOI 10.1016/j.jcmgh.2017.02.009
Hayakawa Y	2015	CANCER CELL	V28	P800	DOI 10.1016/j.ccell.2015.10.003
LAUREN P	1965	ACTA PATHOL MIC SC	V64	P31	DOI 10.1111/apm.1965.64.1.31
Malfertheiner P	2012	GUT	V61	P646	DOI 10.1136/gutjnl-2012-302084
Marques-Silva L	2014	EUR J GASTROEN HEPAT	V26	P378	DOI 10.1097/MEG.0000000000000065
Meyer AR	2018	J PHYSIOL-LONDON	V596	P3861	DOI 10.1113/JP275512
Miyahara R	2007	J GASTROEN HEPATOL	V22	P1435	DOI 10.1111/j.1440-1746.2007.04991.x
Nam KT	2010	GASTROENTEROLOGY	V139	P2028	DOI 10.1053/j.gastro.2010.09.005
Pan XL	2018	J INFORMETR	V12	P481	DOI 10.1016/j.joi.2018.03.005
Pimentel-Nunes P	2019	ENDOSCOPY	V51	P365	DOI 10.1055/a-0859-1883
Rugge M	2018	AM J GASTROENTEROL	V113	P1621	DOI 10.1038/s41395-018-0353-8
Schmidt PH	1999	LAB INVEST	V79	P639
Shao LM	2018	INT J CANCER	V143	P1671	DOI 10.1002/ijc.31571
Sugano K	2015	BEST PRACT RES CL GA	V29	P895	DOI 10.1016/j.bpg.2015.09.013
Sung H	2021	CA-CANCER J CLIN	V71	P209	DOI 10.3322/caac.21660
van Eck NJ	2010	SCIENTOMETRICS	V84	P523	DOI 10.1007/s11192-009-0146-3
Weis VG	2009	GASTRIC CANCER	V12	P189	DOI 10.1007/s10120-009-0527-6
Yamaguchi H	2002	DIGEST DIS SCI	V47	P573	DOI 10.1023/A:1017920220149
Yamashita K	2009	HEPATO-GASTROENTEROL	V56	P276
NR 34
TC 0
Z9 0
U1 15
U2 20
PU FRONTIERS MEDIA SA
PI LAUSANNE
PA AVENUE DU TRIBUNAL FEDERAL 34	LAUSANNE	CH-1015	SWITZERLAND
EI 2296-858X
J9 FRONT MED-LAUSANNE
JI Front. Med.
PD FEB 17
PY 2022
VL 9
AR 843395
DI 10.3389/fmed.2022.843395
PG 14
WC Medicine	General & Internal
WE Science Citation Index Expanded (SCI-EXPANDED)
SC General & Internal Medicine
GA ZM7PK
UT WOS:000764544200001
PM 35252276
OA gold	Green Published
DA 2022-10-06
ER
PT J
AU Goldenring	JR
Mills	JC
AF Goldenring	James R.
Mills	Jason C.
TI Cellular Plasticity	Reprogramming	and Regeneration: Metaplasia in the
Stomach and Beyond
SO GASTROENTEROLOGY
LA English
DT Review
ID POLYPEPTIDE-EXPRESSING METAPLASIA; ENDOSCOPIC SUBMUCOSAL DISSECTION;
EARLY GASTRIC-CANCER; LONG-TERM OUTCOMES; INTESTINAL METAPLASIA; CHIEF
CELLS; STEM-CELLS; HELICOBACTER-PYLORI; ATROPHIC GASTRITIS; OXYNTIC
ATROPHY
AB The mucosa of the body of the stomach (ie	the gastric corpus) uses 2 overlapping	depth-dependent mechanisms to respond to injury. Superficial injury heals via surface cells with histopathologic changes like foveolar hyperplasia. Deeper	usually chronic	injury/inflammation	most frequently induced by the carcinogenic bacteria Helicobacter pylori	elicits glandular histopathologic alterations	initially manifesting as pyloric (also known as pseudopyloric) metaplasia. In this pyloric metaplasia	corpus glands become antrum (pylorus)-like with loss of acid-secreting parietal cells (atrophic gastritis)	expansion of foveolar cells	and reprogramming of digestive enzyme-secreting chief cells into deep antral gland-like mucous cells. After acute parietal cell loss	chief cells can reprogram through an orderly stepwise progression (paligenosis) initiated by interleukin-13-secreting innate lymphoid cells (ILC2s). First	massive lysosomal activation helps mitigate reactive oxygen species and remove damaged organelles. Second	mucus and wound-healing proteins (eg	TFF2) and other transcriptional alterations are induced	at which point the reprogrammed chief cells are recognized as mucus-secreting spasmolytic polypeptide-expressing metaplasia cells. In chronic severe injury	glands with pyloric metaplasia can harbor both actively proliferating spasmolytic polypeptide-expressing metaplasia cells and eventually intestine-like cells. Gastric glands with such lineage confusion (mixed incomplete intestinal metaplasia and proliferative spasmolytic polypeptide-expressing metaplasia) may be at particular risk for progression to dysplasia and cancer. A pyloric-like pattern of…	pancreas	and intestines	and the paligenosis program itself seems broadly conserved across tissues and species. Here we discuss aspects of metaplasia in stomach	incorporating data derived from animal models and work on human cells and tissues in correlation with diagnostic and clinical implications.
C1 [Goldenring	James R.] Vanderbilt Univ	Sch Med	Nashville Vet Affairs Med Ctr	Nashville	TN 37212 USA.
[Goldenring	James R.] Vanderbilt Univ	Sch Med	Sect Surg Sci	Nashville	TN 37212 USA.
[Goldenring	James R.] Vanderbilt Univ	Sch Med	Dept Cell & Dev Biol	Nashville	TN 37212 USA.
[Goldenring	James R.] Vanderbilt Univ	Sch Med	Epithelial Biol Ctr	Nashville	TN 37212 USA.
[Mills	Jason C.] Baylor Coll Med	Sect Gastroenterol & Hepatol	Houston	TX 77030 USA.
[Mills	Jason C.] Baylor Coll Med	Dept Med	Houston	TX 77030 USA.
[Mills	Jason C.] Baylor Coll Med	Dept Pathol & Immunol	Houston	TX 77030 USA.
[Mills	Jason C.] Baylor Coll Med	Dept Mol & Cellular Biol	Houston	TX USA.
RP Goldenring	JR (通讯作者)，Vanderbilt Univ Sch Med	Epithelial Biol Ctr	10435-G MRB IV	2213 Garland Ave	Nashville	TN 37232 USA.; Mills	JC (通讯作者)，Baylor Coll Med	1 Baylor Plaza 535E	BCM 285 Med	Houston	TX 77030 USA.
EM jim.goldenring@vumc.org; jason.mills@bcm.edu
RI Mills	Jason/AAA-6688-2021
OI Goldenring	James/0000-0002-7833-2940
FU Department of Veterans Affairs Merit Review Award [IBX000930]; National
Institutes of Health (NIH) [RO1 DK101332	R01DK094989	R01DK105129
R01DK110406	P30 DK052574	P30 DK056338	R01CA239645	R01CA246208];
Department of Defense [CA160479]; Cancer UK Grand Challenge Award
[29075]; BETRNet [U54CA163060]
FX James R. Goldenring is supported by grants from a Department of Veterans
Affairs Merit Review Award IBX000930	National Institutes of Health
(NIH) RO1 DK101332 and Department of Defense CA160479	and a Cancer UK
Grand Challenge Award 29075. Jason C. Mills is supported by NIH awards:
R01DK094989	R01DK105129	R01DK110406	P30 DK052574	P30 DK056338
R01CA239645	R01CA246208	and the BETRNet (U54CA163060).
CR Aihara E	2018	J CELL SCI	V131	DOI 10.1242/jcs.216317
Aihara E	2016	CELL MOL GASTROENTER	V2	P625	DOI 10.1016/j.jcmgh.2016.05.005
Aihara E	2013	J BIOL CHEM	V288	P33585	DOI 10.1074/jbc.M113.488098
Bertaux-Skeirik N	2017	J PATHOL	V242	P463	DOI 10.1002/path.4918
Bockerstett K	2020	GUT	V69	P1027	DOI 10.1136/gutjnl-2019-318930
Bockerstett KA	2020	GASTROENTEROLOGY	V159	DOI 10.1053/j.gastro.2020.08.027
BONNE C.	1938	American Journal of Cancer	V33	P265
Burclaff J	2020	GASTROENTEROLOGY	V158	P598	DOI 10.1053/j.gastro.2019.09.037
Burdick JS	2000	NEW ENGL J MED	V343	P1697	DOI 10.1056/NEJM200012073432305
Busada JT	2021	GASTROENTEROLOGY	V161	P637	DOI 10.1053/j.gastro.2021.04.075
Busada JT	2019	J CLIN INVEST	V129	P1345	DOI 10.1172/JCI123233
Caldwell B	2022	GUT	V71	P1068	DOI 10.1136/gutjnl-2021-325310
Capoccia BJ	2013	J CLIN INVEST	V123	P1475	DOI 10.1172/JCI65703
Chang CC	2001	J FORMOS MED ASSOC	V100	P304
Choi E	2019	CELL MOL GASTROENTER	V7	P251	DOI 10.1016/j.jcmgh.2018.09.007
Choi E	2016	GASTROENTEROLOGY	V150	P918	DOI 10.1053/j.gastro.2015.11.049
Choi EY	2015	AM J PATHOL	V185	P2219	DOI 10.1016/j.ajpath.2015.04.009
Choi E	2014	GUT	V63	P1711	DOI 10.1136/gutjnl-2013-305964
Choi IJ	2018	NEW ENGL J MED	V378	P1085	DOI 10.1056/NEJMoa1708423
Choi MK	2013	SURG ENDOSC	V27	P4250	DOI 10.1007/s00464-013-3030-4
CORREA P	1988	CANCER RES	V48	P3554
De Salvo C	2021	GASTROENTEROLOGY	V160	P302	DOI 10.1053/j.gastro.2020.09.040
Ding L	2016	J CLIN INVEST	V126	P2867	DOI 10.1172/JCI82529
El-Zimaity HMT	2002	CANCER-AM CANCER SOC	V94	P1428	DOI 10.1002/cncr.10375
Engevik AC	2020	PHYSIOL REV	V100	P573	DOI 10.1152/physrev.00016.2019
Engevik AC	2016	CELL MOL GASTROENTER	V2	P605	DOI 10.1016/j.jcmgh.2016.05.004
Esendagli G	2018	TURK J PATHOL	V34	P41	DOI 10.5146/tjpath.2017.01404
Ewald CA	1897	DIS STOMACH
Faber K.	1935	GASTRITIS ITS CONSEQ
GEBOES K	1983	HEPATO-GASTROENTEROL	V30	P158
Goldenring JR	2018	J PATHOL	V245	P132	DOI 10.1002/path.5066
Goldenring JR	2010	GASTROENTEROLOGY	V138	P2207	DOI 10.1053/j.gastro.2010.04.023
Goldenring JR	2000	GASTROENTEROLOGY	V118	P1080	DOI 10.1016/S0016-5085(00)70361-1
Gonzalez CA	2016	J GASTROEN HEPATOL	V31	P953	DOI 10.1111/jgh.13249
Gosset A	1923	PRESS MED	P225
Graham DY	2019	CURR OPIN GASTROEN	V35	P535	DOI 10.1097/MOG.0000000000000576
Graham DY	2018	CURR OPIN GASTROEN	V34	P458	DOI 10.1097/MOG.0000000000000472
Greer RL	2013	GASTROENTEROLOGY	V145	P1088	DOI 10.1053/j.gastro.2013.07.027
Guiss LW	1943	ARCH SURG-CHICAGO	V46	P823	DOI 10.1001/archsurg.1943.01220120032003
Gutierrez-Gonzalez L	2011	GASTROENTEROLOGY	V140	P1251	DOI 10.1053/j.gastro.2010.12.051
Halldorsdottir AM	2003	DIGEST DIS SCI	V48	P431	DOI 10.1023/A:1022564027468
Han S	2019	CELL STEM CELL	V25	P342	DOI 10.1016/j.stem.2019.07.008
Hata M	2020	GASTROENTEROLOGY	V158	P1650	DOI 10.1053/j.gastro.2020.01.046
Hayakawa Y	2019	GASTROENTEROLOGY	V156	P1066	DOI 10.1053/j.gastro.2018.11.024
Hayakawa Y	2015	CANCER CELL	V28	P800	DOI 10.1016/j.ccell.2015.10.003
HEBBEL R	1949	AM J PATHOL	V25	P125
Houghton J	2004	SCIENCE	V306	P1568	DOI 10.1126/science.1099513
Hughes JW	2017	ENDOCR PRACT	V23	P1297	DOI 10.4158/EP-2017-0056
Huh WJ	2012	GASTROENTEROLOGY	V142	P21	DOI 10.1053/j.gastro.2011.09.050
Jeong S	2017	UNITED EUR GASTROENT	V5	P37	DOI 10.1177/2050640616644142
Jones JC	2019	CELL MOL GASTROENTER	V7	P533	DOI 10.1016/j.jcmgh.2018.11.004
Kalima T.	1924	ARCH KLIN CHIR	V128	P20
KARAM SM	1993	ANAT REC	V236	P297	DOI 10.1002/ar.1092360204
Keeley TM	2019	CELL MOL GASTROENTER	V8	P365	DOI 10.1016/j.jcmgh.2019.06.007
Keeley TM	2010	AM J PHYSIOL-GASTR L	V299	pG1241	DOI 10.1152/ajpgi.00239.2010
Khurana SS	2013	J BIOL CHEM	V288	P16085	DOI 10.1074/jbc.M112.445551
Kilgore SP	2000	AM J GASTROENTEROL	V95	P921
Kim TH	2011	J EXP MED	V208	P677	DOI 10.1084/jem.20101737
Kopp JL	2012	CANCER CELL	V22	P737	DOI 10.1016/j.ccr.2012.10.025
Kosaka T	2014	DIGEST ENDOSC	V26	P183	DOI 10.1111/den.12099
LAMBERT R	1972	DIGESTION	V7	P83	DOI 10.1159/000197264
Lavery DL	2014	GUT	V63	P1854	DOI 10.1136/gutjnl-2013-306508
LEE FD	1964	J PATHOL BACTERIOL	V87	P267	DOI 10.1002/path.1700870207
Lee SH	2022	CELL MOL GASTROENTER	V13	P199	DOI 10.1016/j.jcmgh.2021.08.017
Lee YC	2016	GASTROENTEROLOGY	V150	P1113	DOI 10.1053/j.gastro.2016.01.028
Lennerz JKM	2010	AM J PATHOL	V177	P1514	DOI 10.2353/ajpath.2010.100328
Leushacke M	2017	NAT CELL BIOL	V19	P774	DOI 10.1038/ncb3541
Lo HYG	2017	GENE DEV	V31	P154	DOI 10.1101/gad.285684.116
Ma ZB	2021	GASTROENTEROLOGY	V160	pS62
Manning EH	2020	CELL MOL GASTROENTER	V10	P655	DOI 10.1016/j.jcmgh.2020.04.012
Mathieu A.	1889	ARCH GEN MED	V163	P402
Matsuo J	2021	GUT	V70	P1833	DOI 10.1136/gutjnl-2020-322779
Matsuo J	2017	GASTROENTEROLOGY	V152	P218	DOI 10.1053/j.gastro.2016.09.018
Means AL	2005	DEVELOPMENT	V132	P3767	DOI 10.1242/dev.01925
Meditskou S	2019	HISTOL HISTOPATHOL	P18167
Menetrier P.	1908	NOUVEAU TRAITE MED T
Meyer AR	2020	GASTROENTEROLOGY	V159	DOI 10.1053/j.gastro.2020.08.051
Meyer AR	2019	CELL MOL GASTROENTER	V8	P379	DOI 10.1016/j.jcmgh.2019.04.015
Miao ZF	2021	GASTROENTEROLOGY	V160	P260	DOI 10.1053/j.gastro.2020.09.016
Miao ZF	2020	DEV CELL	V55	P178	DOI 10.1016/j.devcel.2020.07.005
Miao ZF	2020	CELL STEM CELL	V26	P910	DOI 10.1016/j.stem.2020.03.006
Mills JC	2015	SCI SIGNAL	V8	DOI 10.1126/scisignal.aaa7540
Min JM	2019	NAT COMMUN	V10	DOI 10.1038/s41467-019-13479-6
Miyatsuka T	2006	GENE DEV	V20	P1435	DOI 10.1101/gad.1412806
MORSON BC	1955	BRIT J CANCER	V9	P365	DOI 10.1038/bjc.1955.35
Mutoh H	2002	BIOCHEM BIOPH RES CO	V294	P470	DOI 10.1016/S0006-291X(02)00480-1
Nam KT	2010	GASTROENTEROLOGY	V139	P2028	DOI 10.1053/j.gastro.2010.09.005
Neumann WL	2013	NAT REV GASTRO HEPAT	V10	P529	DOI 10.1038/nrgastro.2013.101
Nguyen TLM	2013	CANCER RES	V73	P2117	DOI 10.1158/0008-5472.CAN-12-3957
Nomura S	2005	AM J PHYSIOL-GASTR L	V288	pG362	DOI 10.1152/ajpgi.00160.2004
Nomura S	2005	GASTROENTEROLOGY	V128	P1292	DOI 10.1053/j.gastro.2005.03.019
Nomura S	2004	GASTROENTEROLOGY	V127	P582	DOI 10.1053/j.gastro.2004.05.029
Noto CN	CELL MOL GASTROENTER	DOI [10.1016/j.jcmgh.2021.09	DOI 10.1016/J.JCMGH.2021.09]
Nozaki K	2008	GASTROENTEROLOGY	V134	P511	DOI 10.1053/j.gastro.2007.11.058
O'Brien VP	2021	LIFE SCI ALLIANCE	V4	DOI 10.26508/lsa.202000967
O'Neal RL	2013	HUM PATHOL	V44	P734	DOI 10.1016/j.humpath.2012.07.017
O'Neil A	2017	J HISTOCHEM CYTOCHEM	V65	P47	DOI 10.1369/0022155416678182
ODDSSON E	1978	SCAND J GASTROENTERO	V13	P489	DOI 10.3109/00365527809181927
Ogawa M	2006	DIGEST DIS SCI	V51	P431	DOI 10.1007/s10620-006-3151-x
Ogias D	2018	SCI REP-UK	V8	DOI 10.1038/s41598-018-28223-1
Osaki LH	2019	J PATHOL	V247	P513	DOI 10.1002/path.5214
Ota H	1998	HUM PATHOL	V29	P846	DOI 10.1016/S0046-8177(98)90455-5
Petersen CP	2018	GUT	V67	P805	DOI 10.1136/gutjnl-2016-312779
Petersen CP	2014	GASTROENTEROLOGY	V146	P1727	DOI 10.1053/j.gastro.2014.02.007
Petersson F	2002	SCAND J GASTROENTERO	V37	P262	DOI 10.1080/003655202317284156
Pimentel-Nunes P	2014	ENDOSCOPY	V46	P933	DOI 10.1055/s-0034-1377348
Prevot PP	2012	GUT	V61	P1723	DOI 10.1136/gutjnl-2011-300266
Radyk MD	2021	EMBO REP	V22	DOI 10.15252/embr.202051806
Radyk MD	2018	GASTROENTEROLOGY	V154	P839	DOI 10.1053/j.gastro.2017.11.278
Ramsey VG	2007	DEVELOPMENT	V134	P211	DOI 10.1242/dev.02700
Ricuarte O	2005	J CLIN PATHOL	V58	P1189	DOI 10.1136/jcp.2005.026310
Riera KM	2020	J PATHOL	V251	P336	DOI 10.1002/path.5469
Saenz JB	2019	GASTROENTEROLOGY	V156	P160	DOI 10.1053/j.gastro.2018.09.050
Saenz JB	2018	NAT REV GASTRO HEPAT	V15	P257	DOI 10.1038/nrgastro.2018.5
Saenz JB	2016	METHODS MOL BIOL	V1422	P329	DOI 10.1007/978-1-4939-3603-8_28
Saqui-Salces M	2011	HISTOCHEM CELL BIOL	V136	P191	DOI 10.1007/s00418-011-0831-1
Schaffer EA	1912	TXB MICROSCOPIC ANAT
Schlesinger Y	2020	NAT COMMUN	V11	DOI 10.1038/s41467-020-18207-z
Schmidt PH	1999	LAB INVEST	V79	P639
Shimada S	2012	GUT	V61	P344	DOI 10.1136/gutjnl-2011-300050
Shimizu T	2020	CELL MOL GASTROENTER	V9	P61	DOI 10.1016/j.jcmgh.2019.08.008
Shimizu T	2016	J PATHOL	V239	P399	DOI 10.1002/path.4735
Silberg DG	2002	GASTROENTEROLOGY	V122	P689	DOI 10.1053/gast.2002.31902
Smythies LE	2000	J IMMUNOL	V165	P1022	DOI 10.4049/jimmunol.165.2.1022
Snippert HJ	2014	EMBO REP	V15	P62	DOI 10.1002/embr.201337799
Srivastava S	2014	DIGEST LIVER DIS	V46	P170	DOI 10.1016/j.dld.2013.09.025
Stange DE	2013	CELL	V155	P357	DOI 10.1016/j.cell.2013.09.008
STEMMERMANN GN	1968	JNCI-J NATL CANCER I	V41	P627
Stork O.	1922	GASTRITIS CHRONICA
Tan SH	2020	NATURE	V578	P437	DOI 10.1038/s41586-020-1973-x
Thorsvik S	2019	J PATHOL	V248	P316	DOI 10.1002/path.5258
TOH BH	1990	P NATL ACAD SCI USA	V87	P6418	DOI 10.1073/pnas.87.16.6418
Tosti L	2021	GASTROENTEROLOGY	V160	P1330	DOI 10.1053/j.gastro.2020.11.010
von Moltke J	2016	NATURE	V529	P221	DOI 10.1038/nature16161
Wada T	2013	CANCER SCI	V104	P1323	DOI 10.1111/cas.12236
Wang TC	2000	GASTROENTEROLOGY	V118	P36	DOI 10.1016/S0016-5085(00)70412-4
Wang TC	1998	GASTROENTEROLOGY	V114	P675	DOI 10.1016/S0016-5085(98)70581-5
Wang X	2011	CELL	V145	P1023	DOI 10.1016/j.cell.2011.05.026
Weis VG	2017	AM J PHYSIOL-GASTR L	V312	pG67	DOI 10.1152/ajpgi.00326.2016
Weis VG	2013	GUT	V62	P1270	DOI 10.1136/gutjnl-2012-302401
Willet SG	2018	EMBO J	V37	DOI 10.15252/embj.201798311
WRIGHT NA	1990	J PATHOL	V162	P279	DOI 10.1002/path.1711620402
Wright NA	1998	PHILOS T R SOC B	V353	P925	DOI 10.1098/rstb.1998.0257
WRIGHT NA	1990	NATURE	V343	P82	DOI 10.1038/343082a0
Xian W	2012	GASTROENTEROLOGY	V142	P1424	DOI 10.1053/j.gastro.2012.04.028
Yang Q	2019	GASTROENTEROLOGY	V156	P577	DOI 10.1053/j.gastro.2018.10.049
Yoshioka T	2019	J PATHOL	V248	P179	DOI 10.1002/path.5244
Yoshizawa N	2007	LAB INVEST	V87	P1265	DOI 10.1038/labinvest.3700682
Yu SY	2018	CELL STEM CELL	V23	P46	DOI 10.1016/j.stem.2018.05.002
NR 151
TC 7
Z9 7
U1 14
U2 20
PU W B SAUNDERS CO-ELSEVIER INC
PI PHILADELPHIA
PA 1600 JOHN F KENNEDY BOULEVARD	STE 1800	PHILADELPHIA	PA 19103-2899 USA
SN 0016-5085
EI 1528-0012
J9 GASTROENTEROLOGY
JI Gastroenterology
PD FEB
PY 2022
VL 162
IS 2
BP 415
EP 430
DI 10.1053/j.gastro.2021.10.036
PG 16
WC Gastroenterology & Hepatology
WE Science Citation Index Expanded (SCI-EXPANDED)
SC Gastroenterology & Hepatology
GA YO3AA
UT WOS:000747814900014
PM 34728185
OA Bronze
DA 2022-10-06
ER
PT J
AU Yang	YQ
Lin	ZY
Lin	QY
Bei	WJ
Guo	J
AF Yang	Yiqi
Lin	Ziyang
Lin	Quanyou
Bei	Weijian
Guo	Jiao
TI Pathological and therapeutic roles of bioactive peptide trefoil factor 3
in diverse diseases: recent progress and perspective
SO CELL DEATH & DISEASE
LA English
DT Review
ID EPIDERMAL-GROWTH-FACTOR; FACTOR GENE-EXPRESSION; TFF-PEPTIDES;
EPITHELIAL-CELLS; CELLULAR INVASION; BARRIER FUNCTION; MESSENGER-RNAS;
SPASMOLYTIC POLYPEPTIDE; EXPERIMENTAL COLITIS; CANCER CELLS
AB Trefoil factor 3 (TFF3) is the last small-molecule peptide found in the trefoil factor family	which is mainly secreted by intestinal goblet cells and exerts mucosal repair effect in the gastrointestinal tract. Emerging evidence indicated that the TFF3 expression profile and biological effects changed significantly in pathological states such as cancer	colitis	gastric ulcer	diabetes mellitus	non-alcoholic fatty liver disease	and nervous system disease. More importantly	mucosal protection would no longer be the only effect of TFF3	it gradually exhibits carcinogenic activity and potential regulatory effect of nervous and endocrine systems	but the inner mechanisms remain unclear. Understanding the molecular function of TFF3 in specific diseases might provide a new insight for the clinical development of novel therapeutic strategies. This review provides an up-to-date overview of the pathological effects of TFF3 in different disease and discusses the binding proteins	signaling pathways	and clinical application.
C1 [Yang	Yiqi; Lin	Ziyang; Lin	Quanyou; Bei	Weijian; Guo	Jiao] Guangdong Pharmaceut Univ	Guangdong Metab Dis Res Ctr Integrated Chinese &	Minist Educ	Key Lab Glucolipid Metab Dis	Sci & Technol Bldg	280 Waihuan East Rd	Guangzhou	Peoples R China.
RP Guo	J (通讯作者)，Guangdong Pharmaceut Univ	Guangdong Metab Dis Res Ctr Integrated Chinese &	Minist Educ	Key Lab Glucolipid Metab Dis	Sci & Technol Bldg	280 Waihuan East Rd	Guangzhou	Peoples R China.
EM gyguoyz@163.com
OI Lin	Ziyang/0000-0001-7228-6851; BEI	Weijian/0000-0002-5135-3274
FU Key Project of National Natural Science Foundation of China [81830113];
National Key R&D Plan "Research on Modernization of Traditional Chinese
Medicine" [2018YFC1704200]; Major Basic and Applied Basic Research
Projects of Guangdong Province of China [2019B030302005]; Medical
Science and Technology Foundation of Guangdong Province [B2020023]
FX This work was supported by the Key Project of National Natural Science
Foundation of China (#81830113); the National Key R&D Plan "Research on
Modernization of Traditional Chinese Medicine" (#2018YFC1704200); the
Major Basic and Applied Basic Research Projects of Guangdong Province of
China (#2019B030302005); and the Medical Science and Technology
Foundation of Guangdong Province (#B2020023).
CR Aihara E	2017	ANNU REV PHYSIOL	V79	P357	DOI 10.1146/annurev-physiol-021115-105447
Albert TK	2010	J PROTEOME RES	V9	P3108	DOI 10.1021/pr100020c
ALISON MR	1995	J PATHOL	V175	P405	DOI 10.1002/path.1711750408
Arnold P	2016	CELL TISSUE RES	V365	P3	DOI 10.1007/s00441-016-2370-5
Astor BC	2011	AM J NEPHROL	V34	P291	DOI 10.1159/000330699
Babyatsky MW	1996	GASTROENTEROLOGY	V110	P489	DOI 10.1053/gast.1996.v110.pm8566596
Barrett KE	2005	AM J PHYSIOL-CELL PH	V289	pC1069	DOI 10.1152/ajpcell.00340.2005
Baus-Loncar M	2005	CELL MOL LIFE SCI	V62	P2921	DOI 10.1007/s00018-005-5480-x
Beck PL	2010	AM J PHYSIOL-GASTR L	V299	pG43	DOI 10.1152/ajpgi.00228.2009
Beck PL	2004	GASTROENTEROLOGY	V126	P796	DOI 10.1053/j.gastro.2003.12.004
Belle NM	2019	NAT COMMUN	V10	DOI 10.1038/s41467-019-12315-1
Bernstein HG	2015	AMINO ACIDS	V47	P1053	DOI 10.1007/s00726-015-1938-9
Brott DA	2015	DRUG DES DEV THER	V9	P3191	DOI 10.2147/DDDT.S78792
Brown AC	2005	BMC GENET	V6	DOI 10.1186/1471-2156-6-12
Buda A	2012	CELL COMMUN ADHES	V19	P63	DOI 10.3109/15419061.2012.748326
Bujak M	2018	CELL PHYSIOL BIOCHEM	V47	P827	DOI 10.1159/000490039
Chen RM	2019	INT J MOL SCI	V20	DOI 10.3390/ijms20246215
CHINERY R	1995	CLIN SCI	V88	P401	DOI 10.1042/cs0880401
Choudhary Akanksha	2015	J Oral Biol Craniofac Res	V5	P226	DOI 10.1016/j.jobcr.2015.06.009
Christine R	2005	CANCER RES	V65	P195
Cook GA	1999	FEBS LETT	V456	P155	DOI 10.1016/S0014-5793(99)00940-0
Decaillot FM	2011	J BIOL CHEM	V286	P32188	DOI 10.1074/jbc.M111.277038
Dieckow J	2016	INVEST OPHTH VIS SCI	V57	P56	DOI 10.1167/iovs.15-18129
DIGNASS A	1994	J CLIN INVEST	V94	P376	DOI 10.1172/JCI117332
Du TY	2013	PLOS ONE	V8	DOI 10.1371/journal.pone.0080271
Durer U	2007	CELL PHYSIOL BIOCHEM	V20	P329	DOI 10.1159/000107519
Emami S	2001	FASEB J	V15	P351	DOI 10.1096/fj.00-0355com
Fosslien E	2001	ANN CLIN LAB SCI	V31	P325
Fu T	2015	EUR J MICROBIOL IMMU	V5	P221	DOI 10.1556/1886.2015.00028
Fueger PT	2008	MOL ENDOCRINOL	V22	P1251	DOI 10.1210/me.2007-0500
Fukuda R	2003	CANCER RES	V63	P2330
Furuta GT	2001	J EXP MED	V193	P1027	DOI 10.1084/jem.193.9.1027
Ge HF	2015	PLOS ONE	V10	DOI 10.1371/journal.pone.0126924
Guillen N	2009	PHYSIOL GENOMICS	V37	P187	DOI 10.1152/physiolgenomics.90339.2008
Guleng B	2012	MOL BIOL REP	V39	P4127	DOI 10.1007/s11033-011-1195-2
Hernandez C	2009	BRIT J PHARMACOL	V156	P262	DOI 10.1111/j.1476-5381.2008.00044.x
Hoffmann W	2001	HISTOL HISTOPATHOL	V16	P319	DOI 10.14670/HH-16.319
Hoffmann W	2020	INT J MOL SCI	V21	DOI 10.3390/ijms21124535
Hoffmann W	2009	J MED CHEM	V52	P6505	DOI 10.1021/jm9008136
Houben T	2019	INT J MOL SCI	V20	DOI 10.3390/ijms20205000
Huang Y	2020	WORLD J GASTROENTERO	V26	P7619	DOI 10.3748/wjg.v26.i48.7619
Jackerott M	2006	ENDOCRINOLOGY	V147	P5752	DOI 10.1210/en.2006-0601
Jagla W	2000	FASEB J	V14	P1126	DOI 10.1096/fasebj.14.9.1126
Jagla W	1999	CELL TISSUE RES	V298	P161	DOI 10.1007/s004419900087
Jahan R	2020	BBA-REV CANCER	V1873	DOI 10.1016/j.bbcan.2020.188362
Jo JH	2019	INT J MOL SCI	V20	DOI 10.3390/ijms20030555
Barrera GJ	2012	BOSNIAN J BASIC MED	V12	P256
Kinoshita K	2000	MOL CELL BIOL	V20	P4680	DOI 10.1128/MCB.20.13.4680-4690.2000
Kjellev S	2006	BRIT J PHARMACOL	V149	P92	DOI 10.1038/sj.bjp.0706840
Kjellev S	2007	DIGEST DIS SCI	V52	P1050	DOI 10.1007/s10620-006-9256-4
Kobayashi K	2002	GUT	V51	P169	DOI 10.1136/gut.51.2.169
Kouznetsova I	2004	CELL TISSUE RES	V316	P155	DOI 10.1007/s00441-004-0854-1
Kouznetsova I	2011	MOL BIOSYST	V7	P1105	DOI 10.1039/c0mb00233j
Kozina N	2019	INT J MOL SCI	V20	DOI 10.3390/ijms20205188
Lanas A	2017	LANCET	V390	P613	DOI 10.1016/S0140-6736(16)32404-7
Langer G	2001	OPHTHALMOLOGE	V98	P976	DOI 10.1007/s003470170048
Langer G	1999	INVEST OPHTH VIS SCI	V40	P2220
Le J	2016	SCI REP-UK	V6	DOI 10.1038/srep33014
LeSimple P	2007	AM J RESP CELL MOL	V36	P296	DOI 10.1165/rcmb.2006-0270OC
Li JL	2015	INT J MOL SCI	V16	P28386	DOI 10.3390/ijms161226105
Limaye SA	2013	CANCER-AM CANCER SOC	V119	P4268	DOI 10.1002/cncr.28365
Lin N	2013	BIOCHEM BIOPH RES CO	V440	P143	DOI 10.1016/j.bbrc.2013.09.049
Lin X	2018	J CANCER	V9	P4430	DOI 10.7150/jca.24361
Liu D	1997	LAB INVEST	V77	P557
Liu SQ	2013	PLOS ONE	V8	DOI 10.1371/journal.pone.0077732
Lobie PE	2018	Patent	Patent No. [WO2018226155	2018226155]
Locke AE	2015	NATURE	V518	P197	DOI 10.1038/nature14177
Longman RJ	2000	GUT	V47	P792	DOI 10.1136/gut.47.6.792
Loos M	2007	SCAND J IMMUNOL	V66	P35	DOI 10.1111/j.1365-3083.2007.01944.x
Lubka M	2008	CELL PHYSIOL BIOCHEM	V21	P437	DOI 10.1159/000129636
Lubka-Pathak M	2011	CELL MOL LIFE SCI	V68	P2739	DOI 10.1007/s00018-010-0586-1
Madsen J	2007	J HISTOCHEM CYTOCHEM	V55	P505	DOI 10.1369/jhc.6A7100.2007
Madsen J	2013	PLOS ONE	V8	DOI 10.1371/journal.pone.0064441
Mahmood A	2005	ALIMENT PHARM THER	V21	P1357	DOI 10.1111/j.1365-2036.2005.02436.x
Mashimo H	1996	SCIENCE	V274	P262	DOI 10.1126/science.274.5285.262
Matsuoka Y	1999	BBA-GENE STRUCT EXPR	V1489	P336	DOI 10.1016/S0167-4781(99)00186-4
Mohammadi-Shemirani P	2019	CLIN CHEM	V65	P427	DOI 10.1373/clinchem.2018.291104
Muskett FW	2003	BIOCHEMISTRY-US	V42	P15139	DOI 10.1021/bi030182k
Pandey V	2018	CELL DEATH DIS	V9	DOI 10.1038/s41419-018-1177-6
Pandey V	2014	BREAST CANCER RES	V16	DOI 10.1186/s13058-014-0429-3
Paterson RW	2014	TRANSL PSYCHIAT	V4	DOI 10.1038/tp.2014.58
Paulsen F	2005	CELL TISSUE RES	V321	P67	DOI 10.1007/s00441-005-1131-7
Paulsen FP	2002	INVEST OPHTH VIS SCI	V43	P3359
Paulsen FP	2008	J BIOL CHEM	V283	P13418	DOI 10.1074/jbc.M800177200
Peterson DE	2009	J CLIN ONCOL	V27	P4333	DOI 10.1200/JCO.2008.21.2381
Podolsky DK	2009	GASTROENTEROLOGY	V137	P209	DOI 10.1053/j.gastro.2009.03.007
Poh HM	2019	CANCERS	V11	DOI 10.3390/cancers11101528
Poulsen SS	2005	REGUL PEPTIDES	V126	P163	DOI 10.1016/j.regpep.2004.09.007
Poulsom R	1997	J PATHOL	V183	P30	DOI 10.1002/(SICI)1096-9896(199709)183:1<30::AID-PATH1085>3.0.CO;2-K
Prest SJ	2002	FASEB J	V16	P592	DOI 10.1096/fj.01-0498fje
Probst JC	1996	FASEB J	V10	P1518	DOI 10.1096/fasebj.10.13.8940297
Rinnert M	2010	CELL TISSUE RES	V339	P639	DOI 10.1007/s00441-009-0913-8
Roa B	2016	BRATISL MED J	V117	P332	DOI 10.4149/BLL_2016_066
Roa J.B.	2013	J HEALTH SCI	V3	P1	DOI [10.17532/jhsci.2013.26	DOI 10.17532/JHSCI.2013.26]
Rodrigues S	2001	FASEB J	V15	P1517	DOI 10.1096/fj.00-0802com
Schulze U	2010	DEV OPHTHALMOL	V45	P1	DOI 10.1159/000315014
Schulze U	2014	INVEST OPHTH VIS SCI	V55	P3037	DOI 10.1167/iovs.13-13423
Schwarzberg H	1999	PHARMACOL BIOCHEM BE	V62	P173	DOI 10.1016/S0091-3057(98)00137-3
Seselja K	2019	INT J MOL SCI	V20	DOI 10.3390/ijms20184389
Shah AA	2011	RNA BIOL	V8	P77	DOI 10.4161/rna.8.1.13687
Shi HS	2012	NEUROPSYCHOPHARMACOL	V37	P2671	DOI 10.1038/npp.2012.131
Shi HS	2012	BEHAV BRAIN RES	V227	P265	DOI 10.1016/j.bbr.2011.10.051
Shi Lei	2014	Int J Pept	V2014	P634135	DOI 10.1155/2014/634135
Shungin D	2015	NATURE	V518	P187	DOI 10.1038/nature14132
Silva ED	2000	J PATHOL	V190	P133
Srivatsa G	2002	HISTOPATHOLOGY	V40	P261	DOI 10.1046/j.1365-2559.2002.01347.x
Steven P	2004	PEPTIDES	V25	P819	DOI 10.1016/j.peptides.2004.01.023
Storesund T	2008	EUR J ORAL SCI	V116	P135	DOI 10.1111/j.1600-0722.2007.00516.x
Su T	2019	J CELL PHYSIOL	V234	P7012	DOI 10.1002/jcp.27454
Sun Y.	2016	SCI REP-UK	V6
Sung HH	2022	CLIN EXP HYPERTENS	V44	P146	DOI 10.1080/10641963.2021.2007943
Tan XD	2000	J CELL SCI	V113	P2149
Taupin D	2003	NAT REV MOL CELL BIO	V4	P721	DOI 10.1038/nrm1203
Taupin D	2001	LAB INVEST	V81	P397	DOI 10.1038/labinvest.3780247
Taupin D	1999	J CLIN INVEST	V103	pR31	DOI 10.1172/JCI3304
Taupin DR	2000	P NATL ACAD SCI USA	V97	P799	DOI 10.1073/pnas.97.2.799
Teng X	2009	INFLAMMATION	V32	P120	DOI 10.1007/s10753-009-9110-x
Tran CP	1998	AM J PHYSIOL-GASTR L	V275	pG85	DOI 10.1152/ajpgi.1998.275.1.G85
Vandenbroucke K	2004	GASTROENTEROLOGY	V127	P502	DOI 10.1053/j.gastro.2004.05.020
Vestergaard EM	2008	EARLY HUM DEV	V84	P631	DOI 10.1016/j.earlhumdev.2008.04.001
Wang YC	2019	ARCH MED RES	V50	P2	DOI 10.1016/j.arcmed.2019.03.004
Wiede A	1999	AM J RESP CRIT CARE	V159	P1330	DOI 10.1164/ajrccm.159.4.9804149
Wiede A	2001	CELL TISSUE RES	V303	P109	DOI 10.1007/s004410000297
Williams AL	2014	NATURE	V506	P97	DOI 10.1038/nature12828
Wu P	2014	PSYCHOPHARMACOLOGY	V231	P4659	DOI 10.1007/s00213-014-3615-1
Wu XJ	2019	AM J PHYSIOL-ENDOC M	V317	pE436	DOI 10.1152/ajpendo.00454.2018
Xue Y	2013	PLOS ONE	V8	DOI 10.1371/journal.pone.0075240
Yu HH	2011	PLOS ONE	V6	DOI 10.1371/journal.pone.0017595
Yu K	2004	LAB INVEST	V84	P390	DOI 10.1038/labinvest.3700042
Yuan ZH	2017	CANCER CELL INT	V17	DOI 10.1186/s12935-016-0379-1
Zhang BH	2003	REGUL PEPTIDES	V116	P53	DOI 10.1016/S0167-0115(03)00177-0
Zhang MY	2019	ONCOGENESIS	V8	DOI 10.1038/s41389-019-0173-8
Zhou F	2019	HEPATOLOGY	V70	P1119	DOI 10.1002/hep.30702
Zhu	2016	SCI REP-UK	V6	P1
Zhu YQ	2005	AM J PHYSIOL-CELL PH	V289	pC1085	DOI 10.1152/ajpcell.00185.2005
Zou J	2018	AGING DIS	V9	P51	DOI 10.14336/AD.2017.0416
zum Buschenfelde DM	2006	PEPTIDES	V27	P3383	DOI 10.1016/j.peptides.2006.08.020
Zwaini Z	2016	FRONT IMMUNOL	V7	DOI 10.3389/fimmu.2016.00122
NR 138
TC 2
Z9 2
U1 11
U2 12
PU SPRINGERNATURE
PI LONDON
PA CAMPUS	4 CRINAN ST	LONDON	N1 9XW	ENGLAND
SN 2041-4889
J9 CELL DEATH DIS
JI Cell Death Dis.
PD JAN 17
PY 2022
VL 13
IS 1
AR 62
DI 10.1038/s41419-022-04504-6
PG 14
WC Cell Biology
WE Science Citation Index Expanded (SCI-EXPANDED)
SC Cell Biology
GA YJ2IL
UT WOS:000744359300004
PM 35039476
OA gold	Green Published
DA 2022-10-06
ER
PT J
AU Douchi	D
Yamamura	A
Matsuo	J
Lee	JW
Nuttonmanit	N
Lim	YHM
Suda	K
Shimura	M
Chen	S
Pang	SC
Kohu	K
Kaneko	M
Kiyonari	H
Kaneda	A
Yoshida	H
Taniuchi	I
Osato	M
Yang	H
Unno	M
So	JBY
Yeoh	KG
Chuang	LSH
Bae	SC
Ito	Y
AF Douchi	Daisuke
Yamamura	Akihiro
Matsuo	Junichi
Lee	Jung-Won
Nuttonmanit	Napat
Lim	Yi Hui Melissa
Suda	Kazuto
Shimura	Mitsuhiro
Chen	Sabirah
Pang	ShuChin
Kohu	Kazuyoshi
Kaneko	Mari
Kiyonari	Hiroshi
Kaneda	Atsushi
Yoshida	Hideyuki
Taniuchi	Ichiro
Osato	Motomi
Yang	Henry
Unno	Michiaki
So	Jimmy Bok-Yan
Yeoh	Khay Guan
Chuang	Linda Shyue Huey
Bae	Suk-Chul
Ito	Yoshiaki
TI A Point Mutation R122C in RUNX3 Promotes the Expansion of Isthmus Stem
Cells and Inhibits Their Differentiation in the Stomach
SO CELLULAR AND MOLECULAR GASTROENTEROLOGY AND HEPATOLOGY
LA English
DT Article
DE Isthmus; <p>Stem/Progenitor Cell</p>; Enhanced Stem Cell Activity;
Preneoplastic State; Gastric Carcinogenesis
ID POLYPEPTIDE-EXPRESSING METAPLASIA; HELICOBACTER-PYLORI INFECTION;
RESTRICTION-POINT; TUMOR-SUPPRESSOR; EPITHELIAL-CELLS; METHYLATION;
CARCINOGENESIS; IDENTIFICATION; CORPUS; GROWTH
AB BACKGROUND & AIMS:& nbsp;RUNX transcription factors play pivotal roles in embryonic development and neoplasia. We previously identified the single missense mutation R122C in RUNX3 from human gastric cancer. However	how RUNX3(R122C) mutation disrupts stem cell homeostasis and promotes gastric carcinogenesis remained unclear.& nbsp;METHODS: To understand the oncogenic nature of this mutation in vivo	we generated the RUNX3(R122C) knock-in mice. Stomach tissues were harvested	followed by histologic and immunofluorescence staining	organoid culture	flow cytometry to isolate gastric corpus isthmus and nonisthmus epithelial cells	and RNA extraction for transcriptomic analysis.& nbsp;RESULTS: The corpus tissue of RUNX3(R122C/R122C) homozygous mice showed a precancerous phenotype such as spasmolytic polypeptide-expressing metaplasia. We observed mucous neck cell hyperplasia; massive reduction of pit	parietal	and chief cell populations; as well as a dramatic increase in the number of rapidly proliferating isthmus stem/progenitor cells in the corpus of RUNX3(R122C/R122C) mice. Transcriptomic analyses of the isolated epithelial cells showed that the cell-cycle-related MYC target gene signature was enriched in the corpus epithelial cells of RUNX3(R122C/R122C) mice compared with the wild-type corpus. Mech…	RUNX3(R122C) mutant protein disrupted the regulation of the restriction point where cells decide to enter either a proliferative or quiescent state	thereby driving stem cell expansion and limiting the ability of cells to terminally differentiate.& nbsp;CONCLUSIONS: RUNX3(R122C) missense mutation is associated with the continuous cycling of isthmus stem/progenitor cells	maturation arrest	and development of a precancerous state. This work highlights the importance of RUNX3 in the prevention of metaplasia and gastric cancer.
C1 [Douchi	Daisuke; Yamamura	Akihiro; Matsuo	Junichi; Nuttonmanit	Napat; Lim	Yi Hui Melissa; Suda	Kazuto; Shimura	Mitsuhiro; Chen	Sabirah; Pang	ShuChin; Kohu	Kazuyoshi; Osato	Motomi; Yang	Henry; Chuang	Linda Shyue Huey; Ito	Yoshiaki] Natl Univ Singapore	Canc Sci Inst Singapore	14 Med Dr 12-01	Singapore 117599	Singapore.
[Douchi	Daisuke; Yamamura	Akihiro; Shimura	Mitsuhiro; Unno	Michiaki] Tohoku Univ	Dept Surg	Grad Sch Med	Sendai	Miyagi	Japan.
[Lee	Jung-Won; Bae	Suk-Chul] Chungbuk Natl Univ	Inst Tumor Res	Sch Med	Dept Biochem	Cheongju	South Korea.
[Suda	Kazuto] Juntendo Univ	Dept Pediat Gen & Urogenital Surg	Sch Med	Tokyo	Japan.
[Kaneko	Mari; Kiyonari	Hiroshi] RIKEN Ctr Biosyst Dynam Res	Lab Anim Resources & Genet Engn	Kobe	Hyogo	Japan.
[Kaneda	Atsushi] Chiba Univ	Grad Sch Med	Dept Mol Oncol	Chiba	Japan.
[Yoshida	Hideyuki] YCI Lab Immunol Transcript	Irvine	CA USA.
[Taniuchi	Ichiro] RIKEN Ctr Integrat Med Sci	Lab Transcript Regulat	Yokohama	Kanagawa	Japan.
[So	Jimmy Bok-Yan] Natl Univ Hlth Syst	Dept Surg	Singapore	Singapore.
[Yeoh	Khay Guan] Natl Univ Singapore	Dept Med	Singapore	Singapore.
RP Ito	Y (通讯作者)，Natl Univ Singapore	Canc Sci Inst Singapore	14 Med Dr 12-01	Singapore 117599	Singapore.
EM csicshl@nus.edu.sg
OI Douchi	Daisuke/0000-0003-4582-6589
FU National Research Foundation Singapore; Singapore Ministry of Education
under its Research Centers of Excellence initiative; Singapore National
Research Foundation under its Translational and Clinical Research
Flagship Program [NMRC/TCR/009-NUHS/2013]; Singapore Ministry of
Health's National Medical Research Council under its Clinician-Scientist
Individual Research Grant [NMRC/CIRG/1452/2016]; National Medical
Research Council's Open Fund Large Collaborative Grant [OFLCG18May-0023
2014R1A3A2030690]; National Research Foundation of Korea
[2018R1C1B6001532]
FX This research was supported by the National Research Foundation
Singapore and the Singapore Ministry of Education under its Research
Centers of Excellence initiative	the Singapore National Research
Foundation under its Translational and Clinical Research Flagship
Program (NMRC/TCR/009-NUHS/2013)	the Singapore Ministry of Health's
National Medical Research Council under its Clinician-Scientist
Individual Research Grant (NMRC/CIRG/1452/2016)	the National Medical
Research Council's Open Fund Large Collaborative Grant
(OFLCG18May-0023)	the Creative Research Grant (2014R1A3A2030690)
through the National Research Foundation of Korea	and the Basic Science
Research Program Grant of Korea (2018R1C1B6001532).
CR Aguirre AJ	2017	CANCER CELL	V32	P185	DOI 10.1016/j.ccell.2017.07.007
Amieva M	2016	GASTROENTEROLOGY	V150	P64	DOI 10.1053/j.gastro.2015.09.004
Bae SC	2019	J MOL CELL BIOL	V11	P224	DOI 10.1093/jmcb/mjy076
Bockerstett KA	2020	GASTROENTEROLOGY	V159	DOI 10.1053/j.gastro.2020.08.027
Caputo VS	2021	ISCIENCE	V24	DOI 10.1016/j.isci.2020.101989
Carroll TD	2018	J CELL BIOL	V217	P1667	DOI 10.1083/jcb.201708023
Chi XZ	2017	ONCOGENE	V36	P6884	DOI 10.1038/onc.2017.290
Chi XZ	2005	MOL CELL BIOL	V25	P8097	DOI 10.1128/MCB.25.18.8097-8107.2005
Chua SW	2006	NUCLEIC ACIDS RES	V34	DOI 10.1093/nar/gkl024
Chuang LSH	2010	ONCOGENE	V29	P2605	DOI 10.1038/onc.2010.88
Chuang LSH	2013	INT J CANCER	V132	P1260	DOI 10.1002/ijc.27964
Correa P	2007	GASTROENTEROLOGY	V133	P659	DOI 10.1053/j.gastro.2007.06.026
CRAIG SW	1980	CELL	V22	P739	DOI 10.1016/0092-8674(80)90550-4
De Salvo C	2021	GASTROENTEROLOGY	V160	P302	DOI 10.1053/j.gastro.2020.09.040
Della Gatta G	2012	NAT MED	V18	P436	DOI 10.1038/nm.2610
Derti A	2012	GENOME RES	V22	P1173	DOI 10.1101/gr.132563.111
Fernandez-Alonso R	2017	EMBO REP	V18	P1108	DOI 10.15252/embr.201643534
Goldenring JR	2011	EXP CELL RES	V317	P2759	DOI 10.1016/j.yexcr.2011.08.017
Ito K	2008	CANCER CELL	V14	P226	DOI 10.1016/j.ccr.2008.08.004
Ito K	2011	GASTROENTEROLOGY	V140	P1536	DOI 10.1053/j.gastro.2011.01.043
Ito K	2011	J CELL BIOCHEM	V112	P1243	DOI 10.1002/jcb.23047
Ito Y	2015	NAT REV CANCER	V15	P81	DOI 10.1038/nrc3877
Judd LM	2004	GASTROENTEROLOGY	V126	P196	DOI 10.1053/j.gastro.2003.10.066
KARAM SM	1993	ANAT REC	V236	P259	DOI 10.1002/ar.1092360202
Kim TY	2004	LAB INVEST	V84	P479	DOI 10.1038/labinvest.3700060
Kitajima Y	2008	ONCOL REP	V19	P197
Lakso M	1996	P NATL ACAD SCI USA	V93	P5860	DOI 10.1073/pnas.93.12.5860
Lee JW	2019	MOL CELLS	V42	P836	DOI 10.14348/molcells.2019.0256
Lee JW	2019	NAT COMMUN	V10	DOI 10.1038/s41467-019-09810-w
Lee YS	2013	CANCER CELL	V24	P603	DOI 10.1016/j.ccr.2013.10.003
Li QL	2002	CELL	V109	P113	DOI 10.1016/S0092-8674(02)00690-6
Liu ZF	2012	J CELL BIOCHEM	V113	P1080	DOI 10.1002/jcb.23440
Love NK	2014	DEVELOPMENT	V141	P697	DOI 10.1242/dev.103978
Lu XX	2012	CANCER-AM CANCER SOC	V118	P5507	DOI 10.1002/cncr.27604
Maekita T	2006	CLIN CANCER RES	V12	P989	DOI 10.1158/1078-0432.CCR-05-2096
Maguire EA	1998	SCIENCE	V280	P921	DOI 10.1126/science.280.5365.921
Martin J. W.	2011	Sarcoma	V2011	P282745	DOI 10.1155/2011/282745
Martinsson HS	2005	EXP CELL RES	V305	P383	DOI 10.1016/j.yexcr.2005.01.023
Matsuo J	2021	GUT	V70	P1833	DOI 10.1136/gutjnl-2020-322779
Matsuo J	2017	GASTROENTEROLOGY	V152	P218	DOI 10.1053/j.gastro.2016.09.018
Miao ZF	2021	GASTROENTEROLOGY	V160	P260	DOI 10.1053/j.gastro.2020.09.016
Milner JJ	2017	NATURE	V552	P253	DOI 10.1038/nature24993
Naik S	2018	CELL	V175	P908	DOI 10.1016/j.cell.2018.08.071
Ogawa S	2008	J BIOCHEM	V143	P695	DOI 10.1093/jb/mvn022
Osaki LH	2019	J PATHOL	V247	P513	DOI 10.1002/path.5214
Oshima M	2005	CANCER RES	V65	P9147	DOI 10.1158/0008-5472.CAN-05-1936
PARDEE AB	1974	P NATL ACAD SCI USA	V71	P1286	DOI 10.1073/pnas.71.4.1286
Petersen CP	2014	GASTROENTEROLOGY	V146	P1727	DOI 10.1053/j.gastro.2014.02.007
Qiao Y	2016	ONCOGENE	V35	P2664	DOI 10.1038/onc.2015.338
Robinson MD	2010	BIOINFORMATICS	V26	P139	DOI 10.1093/bioinformatics/btp616
Ryl T	2017	CELL SYST	V5	P237	DOI 10.1016/j.cels.2017.07.005
Sato T	2020	NAT CELL BIOL	V22	P919	DOI 10.1038/s41556-020-0545-5
Seo W	2020	MOL CELLS	V43	P107	DOI 10.14348/molcells.2019.0291
Sigal M	2015	GASTROENTEROLOGY	V148	P1392	DOI 10.1053/j.gastro.2015.02.049
Stoeber K	2001	J CELL SCI	V114	P2027
Vecchi M	2007	ONCOGENE	V26	P4284	DOI 10.1038/sj.onc.1210208
Willet SG	2018	EMBO J	V37	DOI 10.15252/embj.201798311
Woolf E	2003	P NATL ACAD SCI USA	V100	P7731	DOI 10.1073/pnas.1232420100
YAGI T	1993	ANAL BIOCHEM	V214	P70	DOI 10.1006/abio.1993.1458
Yano T	2006	MOL CELL BIOL	V26	P4474	DOI 10.1128/MCB.01926-05
NR 60
TC 1
Z9 1
U1 1
U2 2
PU ELSEVIER INC
PI SAN DIEGO
PA 525 B STREET	STE 1900	SAN DIEGO	CA 92101-4495 USA
SN 2352-345X
J9 CELL MOL GASTROENTER
JI Cell. Mol. Gastroenterol. Hepatol.
PY 2022
VL 13
IS 5
BP 1317
EP 1345
DI 10.1016/j.jcmgh.2022.01.010
PG 29
WC Gastroenterology & Hepatology
WE Science Citation Index Expanded (SCI-EXPANDED)
SC Gastroenterology & Hepatology
GA 1E3RR
UT WOS:000794410700002
PM 35074568
OA Green Published
DA 2022-10-06
ER
PT J
AU Lee	SH
Jang	B
Min	J
Contreras-Panta	EW
Presentation	KS
Delgado	AG
Piazuelo	MB
Choi	E
Goldenring	JR
AF Lee	Su-Hyung
Jang	Bogun
Min	Jimin
Contreras-Panta	Ela W.
Presentation	Kimberly S.
Delgado	Alberto G.
Piazuelo	M. Blanca
Choi	Eunyoung
Goldenring	James R.
TI Up-regulation of Aquaporin 5 Defines Spasmolytic Polypeptide-Expressing
Metaplasia and Progression to Incomplete Intestinal Metaplasia
SO CELLULAR AND MOLECULAR GASTROENTEROLOGY AND HEPATOLOGY
LA English
DT Article
DE AQP5; Gastric Cancer; IM; TROP2; SPEM
ID OXYNTIC ATROPHY; CHIEF CELLS; HELICOBACTER-PYLORI; GASTRIC METAPLASIA;
STOMACH; MICE; LINEAGES; MODELS
AB BACKGROUND & AIMS: Metaplasia in the stomach is highly associated with development of intestinal-type gastric cancer. Two types of metaplasias	spasmolytic polypeptide-expressing metaplasia (SPEM) and intestinal metaplasia (IM)	are considered precancerous lesions. However	it remains unclear how SPEM and IM are related. Here we investigated a new lineage-specific marker for SPEM cells	aquaporin 5 (AQP5)	to assist in the identification of these 2 metaplasias.
METHODS: Drug- or Helicobacter felis (H felis) infection-induced mouse models were used to identify the expression pattern of AQP5 in acute or chronic SPEM. Gene-manipulated mice treated with or without drug were used to investigate how AQP5 expression is regulated in metaplastic lesions. Metaplastic samples from transgenic mice and human gastric cancer patients were evaluated for AQP5 expression…
RESULTS: Our results revealed that AQP5 is a novel lineage-specific marker for SPEM cells that are localized at the base of metaplastic glands initially and expand to dominate glands after chronic H felis infection. In addition	AQP5 expression was up-regulated early in chief cell reprogramming and was promoted by interleukin 13. In humans	metaplastic corpus showed highly branched structures with AQP5-positive SPEM. Human SPEM cells strongly expressing AQP5 were present at the bases of incomplete IM glands marked by TROP2 but were absent from complete IM glands.
CONCLUSIONS: AQP5-expressing SPEM cells are present in pyloric metaplasia and TROP2-positive incomplete IM and may be an important component of metaplasia that can predict a higher risk for gastric cancer development.
C1 [Lee	Su-Hyung; Min	Jimin; Presentation	Kimberly S.; Choi	Eunyoung; Goldenring	James R.] Vanderbilt Univ	Med Ctr	Sect Surg Sci	Nashville	TN 37232 USA.
[Lee	Su-Hyung; Min	Jimin; Contreras-Panta	Ela W.; Presentation	Kimberly S.; Choi	Eunyoung; Goldenring	James R.] Vanderbilt Univ	Med Ctr	Epithelial Biol Ctr	MRB 4 10435G	2213 Garland Ave	Nashville	TN 37232 USA.
[Jang	Bogun] Jeju Natl Univ	Dept Pathol	Sch Med	Jeju	South Korea.
[Jang	Bogun] Jeju Natl Univ Hosp	Jeju	South Korea.
[Delgado	Alberto G.; Piazuelo	M. Blanca] Vanderbilt Univ	Med Ctr	Div Gastroenterol Hepatol Nutr	Nashville	TN 37232 USA.
[Delgado	Alberto G.; Piazuelo	M. Blanca] Vanderbilt Univ	Med Ctr	Dept Med	Nashville	TN 37232 USA.
[Piazuelo	M. Blanca] Vanderbilt Univ	Med Ctr	Ctr Mucosal Inflammat & Canc	Nashville	TN 37232 USA.
[Contreras-Panta	Ela W.; Choi	Eunyoung; Goldenring	James R.] Vanderbilt Univ	Dept Cell & Dev Biol	Sch Med	Nashville	TN 37232 USA.
[Goldenring	James R.] Nashville VA Med Ctr	Nashville	TN USA.
RP Goldenring	JR (通讯作者)，Vanderbilt Univ	Med Ctr	Epithelial Biol Ctr	MRB 4 10435G	2213 Garland Ave	Nashville	TN 37232 USA.
EM jim.goldenring@vumc.org
OI Goldenring	James/0000-0002-7833-2940
FU Department of Veterans Affairs Merit Review Award [IBX000930]; DOD
[CA160479	CA160399	CA191242]; NIH [R01 DK071590	R01 DK101332	R37
CA244970]; Cancer UK Grand Challenge Award [29075]; VICC GI SPORE
[P50CA236733]; National Research Foundation of Korea (NRF) - Korea
government (MSIT) [2021R1C1C1011172]; Vanderbilt Digestive Disease
Center [NIH P30 DK058404]; Vanderbilt Ingram Cancer Center [P30
CA068485]; VA Shared Instrumentation grant [1IS1BX003097]
FX Supported by grants from Department of Veterans Affairs Merit Review
Award IBX000930	DOD CA160479	NIH R01 DK071590	and R01 DK101332 and
Cancer UK Grand Challenge Award 29075 (to J.R.G)	DOD CA160399	NIH R37
CA244970	and pilot funding from VICC GI SPORE P50CA236733 (to E.C)
National Research Foundation of Korea (NRF) grant funded by the Korea
government (MSIT) (No. 2021R1C1C1011172) (to B.G.)	and DOD CA191242 (to
J.M). Supported by core resources of the Vanderbilt Digestive Disease
Center (NIH P30 DK058404) and Vanderbilt Ingram Cancer Center (P30
CA068485) with imaging in the Vanderbilt Digital Histology Shared
supported by a VA Shared Instrumentation grant (1IS1BX003097).
CR Bertaux-Skeirik N	2017	J PATHOL	V242	P463	DOI 10.1002/path.4918
Bockerstett KA	2020	GASTROENTEROLOGY	V159	DOI 10.1053/j.gastro.2020.08.027
Chen J	2014	J EXP CLIN CANC RES	V33	DOI 10.1186/1756-9966-33-38
Choi BH	2014	J BIOL CHEM	V289	P14066	DOI 10.1074/jbc.M114.558155
Choi E	2016	GASTROENTEROLOGY	V150	P918	DOI 10.1053/j.gastro.2015.11.049
Choi EY	2015	AM J PATHOL	V185	P2219	DOI 10.1016/j.ajpath.2015.04.009
Correa P	2010	AM J GASTROENTEROL	V105	P493	DOI 10.1038/ajg.2009.728
Dhingra R	2020	DIGEST DIS SCI	V65	P3316	DOI 10.1007/s10620-019-06031-5
Direito I	2016	CELL MOL LIFE SCI	V73	P1623	DOI 10.1007/s00018-016-2142-0
Fukuhara S	2014	J GASTROEN HEPATOL	V29	P53	DOI 10.1111/jgh.12771
FUSHIMI K	1993	NATURE	V361	P549	DOI 10.1038/361549a0
Goldenring JR	2018	J PATHOL	V245	P132	DOI 10.1002/path.5066
Goldenring JR	2010	PROG MOL BIOL TRANSL	V96	P117	DOI [10.1016/B978-0-12-381280-3.00005-1	10.1016/S1877-1173(10)96005-5]
Goldenring JR	2010	GASTROENTEROLOGY	V138	P2207	DOI 10.1053/j.gastro.2010.04.023
Goldenring JR	2000	GASTROENTEROLOGY	V118	P1080	DOI 10.1016/S0016-5085(00)70361-1
Graham DY	2019	CURR OPIN GASTROEN	V35	P535	DOI 10.1097/MOG.0000000000000576
Jencks David S	2018	Gastroenterol Hepatol (N Y)	V14	P92
Jin RU	2018	DIGEST DIS SCI	V63	P2028	DOI 10.1007/s10620-018-5150-0
Jung HJ	2011	PLOS ONE	V6	DOI 10.1371/journal.pone.0028492
Khurana SS	2013	J BIOL CHEM	V288	P16085	DOI 10.1074/jbc.M112.445551
KNEPPER MA	1994	P NATL ACAD SCI USA	V91	P6255	DOI 10.1073/pnas.91.14.6255
Kolev HM	2021	CELL MOL GASTROENTER
Krishnan V	2020	GUT	V69	P1738	DOI 10.1136/gutjnl-2019-319002
Lee HJ	2010	GASTROENTEROLOGY	V139	P213	DOI 10.1053/j.gastro.2010.04.008
Meyer AR	2020	GASTROENTEROLOGY	V159	DOI 10.1053/j.gastro.2020.08.051
Meyer AR	2019	CELL MOL GASTROENTER	V8	P379	DOI 10.1016/j.jcmgh.2019.04.015
Meyer AR	2018	J PHYSIOL-LONDON	V596	P3861	DOI 10.1113/JP275512
Miao ZF	2020	DEV CELL	V55	P178	DOI 10.1016/j.devcel.2020.07.005
Mills JC	2017	CELL MOL GASTROENTER	V4	P85	DOI 10.1016/j.jcmgh.2017.03.006
Nam KT	2007	GASTROENTEROLOGY	V132	P1804	DOI 10.1053/j.gastro.2007.03.040
Nam KT	2010	GASTROENTEROLOGY	V139	P2028	DOI 10.1053/j.gastro.2010.09.005
Nam KT	2009	GASTROENTEROLOGY	V136	P1288	DOI 10.1053/j.gastro.2008.12.037
Nejsum LN	2002	P NATL ACAD SCI USA	V99	P511	DOI 10.1073/pnas.012588099
Nomura S	2005	AM J PHYSIOL-GASTR L	V288	pG362	DOI 10.1152/ajpgi.00160.2004
Okabe S	2005	BIOL PHARM BULL	V28	P1321	DOI 10.1248/bpb.28.1321
Parvin MN	2002	BBA-MOL CELL RES	V1542	P116	DOI 10.1016/S0167-4889(01)00172-0
Petersen CP	2018	GUT	V67	P805	DOI 10.1136/gutjnl-2016-312779
Petersen CP	2017	CELL MOL GASTROENTER	V3	P11	DOI 10.1016/j.jcmgh.2016.11.001
Petersen CP	2014	GASTROENTEROLOGY	V146	P1727	DOI 10.1053/j.gastro.2014.02.007
Piazuelo MB	2021	GASTROENTEROLOGY	V160	P1106	DOI 10.1053/j.gastro.2020.11.017
Que JW	2019	GASTROENTEROLOGY	V157	P349	DOI 10.1053/j.gastro.2019.03.072
Riera KM	2020	J PATHOL	V251	P336	DOI 10.1002/path.5469
Schmidt PH	1999	LAB INVEST	V79	P639
Serizawa T	2016	INFECT IMMUN	V84	P562	DOI 10.1128/IAI.01437-15
Shah SC	2020	GASTROENTEROLOGY	V158	P745	DOI 10.1053/j.gastro.2019.12.004
Shao LM	2018	INT J CANCER	V143	P1671	DOI 10.1002/ijc.31571
Shimizu H	2014	J GASTROENTEROL	V49	P655	DOI 10.1007/s00535-013-0827-9
Sousa JF	2016	GUT	V65	P914	DOI 10.1136/gutjnl-2014-308759
SPICER SS	1965	J HISTOCHEM CYTOCHEM	V13	P211	DOI 10.1177/13.3.211
Stange DE	2013	CELL	V155	P357	DOI 10.1016/j.cell.2013.09.008
Tan SH	2020	NATURE	V578	P437	DOI 10.1038/s41586-020-1973-x
Wang KS	2000	AM J PHYSIOL-GASTR L	V279	pG448	DOI 10.1152/ajpgi.2000.279.2.G448
Weis VG	2009	GASTRIC CANCER	V12	P189	DOI 10.1007/s10120-009-0527-6
Willet SG	2018	EMBO J	V37	DOI 10.15252/embj.201798311
Yang Q	2019	GASTROENTEROLOGY	V156	P577	DOI 10.1053/j.gastro.2018.10.049
Yoshizawa N	2007	LAB INVEST	V87	P1265	DOI 10.1038/labinvest.3700682
Zhang Y	2017	HUM PATHOL	V63	P128	DOI 10.1016/j.humpath.2017.02.016
Zhao HJ	2015	ONCOTARGET	V6	P38926	DOI 10.18632/oncotarget.5370
NR 58
TC 3
Z9 4
U1 3
U2 3
PU ELSEVIER INC
PI SAN DIEGO
PA 525 B STREET	STE 1900	SAN DIEGO	CA 92101-4495 USA
SN 2352-345X
J9 CELL MOL GASTROENTER
JI Cell. Mol. Gastroenterol. Hepatol.
PY 2022
VL 13
IS 1
BP 199
EP 217
DI 10.1016/j.jcmgh.2021.08.017
PG 19
WC Gastroenterology & Hepatology
WE Science Citation Index Expanded (SCI-EXPANDED)
SC Gastroenterology & Hepatology
GA 2U3NP
UT WOS:000823068000015
PM 34455107
OA Green Published	gold
DA 2022-10-06
ER
PT J
AU Takebayashi	K
Murata	S
Kodama	H
Kaida	S
Yamaguchi	T
Ishikawa	K
Shimoji	M
Miyake	T
Ueki	T
Kojima	M
Iida	H
Maehira	H
Shimizu	T
Tani	M
AF Takebayashi	Katsushi
Murata	Satoshi
Kodama	Hirokazu
Kaida	Sachiko
Yamaguchi	Tsuyoshi
Ishikawa	Ken
Shimoji	Miyuki
Miyake	Toru
Ueki	Tomoyuki
Kojima	Masatsugu
Iida	Hiroya
Maehira	Hiromitsu
Shimizu	Tomoharu
Tani	Masaji
TI Long-term prognosis of patients with cancer-related genes detected in
postoperative peritoneal washings obtained during curative gastrectomy
SO EJSO
LA English
DT Article
DE Gastric cancer; Cancer-related gene; Peritoneal recurrence; PCR
ID EARLY GASTRIC-CANCER; SEROSAL INVASION; CELLS; CARCINOMA; METASTASIS;
RECURRENCE; MUC2; TFF1; S-1
AB Background: Cancer cells in intraoperative peritoneal washings (PW) indicate increased peritoneal recurrence. Detection of CEA or CK20 genes indicates poor prognosis. We assessed long-term prognosis of patients with amplification of cancer-related genes in PW obtained intraoperatively during curative gastric cancer surgery.
Methods: PW was collected before and immediately after curative gastrectomy. CEA	CK20	TFF1	MUC2	and FABP1-mRNA were selected as marker genes for reverse transcription polymerase chain reaction. Peritoneal recurrence-free survival (PRFS) and overall survival (OS) after >7-year follow-up were examined using the Kaplan-Meier method.
Results: Of 138 patients who underwent gastrectomy with negative cytological findings at laparotomy	80 patients showed negative cancer-related gene amplification in preoperative PW. Fifty-eight patients were excluded due to positive gene amplification	which suggested presence of preoperative peritoneal cancer cells. The 80 patients had mRNA amplification in PW after surgery. Amplification of multiple and single cancer-related marker genes was observed in 38 and 21 patients; 21 cases had marker-negative results. Five-year PRFS was 69.1%	0.952	and 100% in multi-marker-positive	single marker-positive	and marker-negative cases	respectively. Multi-marker-positive patients had significantly worse PRFS than the other groups (p < 0.05). Multivariate analysis in the Cox proportional hazards model identified multi-marker-positivity as an independent prognostic factor for PRFS (hazard ratio	7.6; 95% confidence interval	1.07-62.63; p = 0.046)	and multi-marker-positive patients had significantly worse OS than other groups (p < 0.01).
Conclusion: Multi-marker cancer-related gene amplification in PW is associated with worse prognosis in PRFS and OS even after a long follow-up; PRFS can be stratified by the number of genes amplified. (C) 2021 Elsevier Ltd	BASO similar to The Association for Cancer Surgery	and the European Society of Surgical Oncology. All rights reserved.
C1 [Takebayashi	Katsushi; Murata	Satoshi; Kodama	Hirokazu; Kaida	Sachiko; Yamaguchi	Tsuyoshi; Ishikawa	Ken; Shimoji	Miyuki; Miyake	Toru; Ueki	Tomoyuki; Kojima	Masatsugu; Iida	Hiroya; Maehira	Hiromitsu; Tani	Masaji] Shiga Univ Med Sci	Dept Surg	Seta Tsukinowa Cho	Otsu	Shiga 5202192	Japan.
[Murata	Satoshi] Shiga Univ Med Sci Hosp	Canc Ctr	Seta Tsukinowa Cho	Otsu	Shiga 5202192	Japan.
[Shimizu	Tomoharu] Shiga Univ Med Sci Hosp	Med Safety Sect	Seta Tsukinowa Cho	Otsu	Shiga 5202192	Japan.
RP Murata	S (通讯作者)，Shiga Univ Med Sci	Dept Surg	Seta Tsukinowa Cho	Otsu	Shiga 5202192	Japan.
EM satoshi1@belle.shiga-med.ac.jp
CR Balfour DC	1937	ANN SURG	V105	P733	DOI 10.1097/00000658-193705000-00009
Bando E	1999	AM J SURG	V178	P256	DOI 10.1016/S0002-9610(99)00162-2
BOKU T	1990	BRIT J SURG	V77	P436	DOI 10.1002/bjs.1800770425
Cats A	2006	NEW ENGL J MED	V355	P11
Dalal K	2008	GASTRIC CANCER	V11	P206	DOI 10.1007/s10120-008-0483-6
FINK AS	1991	TXB SURG	P814
Han TS	2011	ANN SURG ONCOL	V18	P2818	DOI 10.1245/s10434-011-1620-8
IKEGUCHI M	1994	ANTICANCER RES	V14	P2131
Japanese Research Society for Gastric Cancer	1998	JAP CLASS GASTR CARC	V2nd
Kanda Y	2013	BONE MARROW TRANSPL	V48	P452	DOI 10.1038/bmt.2012.244
Kitamura Y	2003	DRUG EXP CLIN RES	V29	P125
Kodera Yasuhiro	2005	Gastric Cancer	V8	P142	DOI 10.1007/s10120-005-0318-7
Machado JC	2000	J PATHOL	V190	P437
Marutsuka T	2003	CLIN CANCER RES	V9	P678
Mori K	2004	BIOCHEM BIOPH RES CO	V313	P931	DOI 10.1016/j.bbrc.2003.12.025
Moriguchi S	1992	Surg Oncol	V1	P341	DOI 10.1016/0960-7404(92)90034-I
Murata S	2016	ANN SURG ONCOL	V23	P2920	DOI 10.1245/s10434-016-5219-y
Oyama K	2004	BRIT J SURG	V91	P435	DOI 10.1002/bjs.4455
Ribeiro U	2006	J GASTROINTEST SURG	V10	P170	DOI 10.1016/j.gassur.2005.11.001
Ribeiro U Jr	1998	J Gastrointest Surg	V2	P244	DOI 10.1016/S1091-255X(98)80019-X
Sakuramoto S	2007	NEW ENGL J MED	V357	P1810	DOI 10.1056/NEJMoa072252
Shimada S	2001	SURGERY	V129	P714	DOI 10.1067/msy.2001.114217
Sonoda H	2006	ONCOL REP	V16	P411
Takebayashi K	2014	ANN SURG ONCOL	V21	P1991	DOI 10.1245/s10434-014-3525-9
Tamura N	2007	ONCOL REP	V17	P667
Wu CW	2006	LANCET ONCOL	V7	P309	DOI 10.1016/S1470-2045(06)70623-4
Yoo CH	2000	BRIT J SURG	V87	P236	DOI 10.1046/j.1365-2168.2000.01360.x
NR 27
TC 1
Z9 1
U1 0
U2 0
PU ELSEVIER SCI LTD
PI OXFORD
[truncated: 35,104 more rows]
[truncated: 17 more columns]
