# Supplementary material for: Global knowledge mapping and emerging trends in research between spasmolytic polypeptide-expressing metaplasia and gastric carcinogenesis: A bibliometric analysis from 2002 to 2022
Source: Front Cell Infect Microbiol. 2023 Jan 27;12:1108378. doi: 10.3389/fcimb.2022.1108378 (PMC9912936; doi:10.3389/fcimb.2022.1108378)
Supplement: Supplementary file 2 [file Table_2.xlsx]

## Sheet: Sheet1
gene name	occurrences
TFF1	54
TFF2	39
PSEN2	31
PTGS2	19
EGFR	17
NFKB1	17
ESR1	15
SHH	15
TFF3	15
PGA	14
GKN1	12
CTNNB1	11
MUC5AC	11
TNF	11
CDX2	10
GKN2	8
CD44	7
CDH1	7
MMP9	7
MUC2	7
WNT	7
IL33	6
BHLHA15	5
KRAS	5
LGR5	5
ERBB2	4
IFNG	4
IL6	4
MUC6	4
PDX1	4
TP53	4
CCN1	3
IL1B	3
MUC4	3
PTGS1	3
STAT3	3
ANXA10	2
APC	2
CCND1	2
CDH17	2
CEBPB	2
CES2	2
CLU	2
FCGBP	2
HE4	2
HIF1A	2
IFNA1	2
IL10	2
ITGB1	2
KLF4	2
KRT20	2
LEP	2
MUC1	2
PNPLA4	2
PPARG	2
PSPN	2
RAB27A	2
SERPINB5	2
IL1RL1	2
TGFA	2
TGFB1	2
VWF	2
AHR	1
AQP3	1
AQP4	1
AQP5	1
ATP1A	1
BMI1	1
CA9	1
CD68	1
CDKN1A	1
CEACAM5	1
CEBPA	1
CFTR	1
CLDN18	1
CTNNA3	1
CX3CR1	1
CXCL8	1
DCLK1	1
DLAT	1
DMBT1	1
EGF	1
F2	1
F2R	1
FABP1	1
FRZB	1
FST	1
GATA6	1
GLI1	1
GNAS	1
GSTK1	1
H2AX	1
H3C1	1
HDAC	1
HNF1A	1
HOTAIR	1
HPGD	1
HSP90B2P	1
IFRD1	1
IL1	1
IL11	1
IL13	1
IL1A	1
IL27	1
ITGA2	1
ITGB7	1
JUN	1
KRT19	1
LINGO2	1
LRIG1	1
MAPK3	1
MAPK1	1
MCM2	1
MET	1
MIB1	1
MMP7	1
MUC13	1
MYC	1
MYH9	1
OGT	1
PGR	1
PIEZO1	1
PIK3CB	1
POU5F1	1
PSMD1	1
PTEN	1
PTMA	1
PTPN11	1
RB1	1
RETNLB	1
RHEB	1
RUNX3	1
SCARB1	1
SERPINA1	1
SFTPD	1
SLC1A5	1
SLC7A11	1
SMAD3	1
SMAD4	1
SOCS3	1
SOX2	1
SP3	1
SPDEF	1
TACSTD2	1
TP63	1
VEGF	1
VIL	1
